# Supplementary material for: Versatile cyanobacteria control the timing and extent of sulfide production in a Proterozoic analog microbial mat
Source: ISME J. 2020 Aug 7;14(12):3024–37. doi: 10.1038/s41396-020-0734-z (PMC7784965; doi:10.1038/s41396-020-0734-z)
Supplement: Supplementary file 2 — Supplementary Table S2 [file 41396_2020_734_MOESM2_ESM.xlsx]

## Sheet: SILVANGS-basic_stats
Sample Name	Number of sequences	Min. Length (raw)	Avg. Length (raw)	Max. Length (raw)	Min. Length (aligned)	Avg. Length (aligned)	Max. Length (aligned)	# OTUs	% OTUs	# Clustered	% Clustered	# Replicates	% Replicates	# Classified	% Classified	# No Relative	% No Relative	# Rejected	% Rejected
MID08_BE250_f	6018	250	386	530	250	386	530	391	6.5	2394	39.78	3230	53.67	5801	96.39	214	3.56	3	0.05
MID08_BE250_NP	402	252	382	508	252	382	508	74	18.41	245	60.95	82	20.4	393	97.76	8	1.99	1	0.25
MID11_BE250_f	6563	250	388	537	250	388	537	578	8.81	2490	37.94	3488	53.15	5922	90.23	634	9.66	7	0.11
MID11_BE250_NP	514	253	377	523	253	377	523	133	25.88	277	53.89	103	20.04	485	94.36	28	5.45	1	0.19
MID13_BE250_f	3577	250	397	530	250	397	530	575	16.07	1382	38.64	1618	45.23	3323	92.9	252	7.05	2	0.06
MID13_BE250_NP	190	253	386	516	253	386	516	89	46.84	75	39.47	26	13.68	161	84.74	29	15.26	0	0
MID14_BE250_f	4783	250	367	530	250	367	530	672	14.05	1949	40.75	2161	45.18	4370	91.37	412	8.61	1	0.02
MID14_BE250_NP	343	250	361	514	250	361	514	128	37.32	171	49.85	43	12.54	316	92.13	26	7.58	1	0.29
MID15_BE250_f	3369	250	381	531	250	381	531	414	12.29	1372	40.72	1582	46.96	3106	92.19	262	7.78	1	0.03
MID15_BE250_NP	312	251	374	525	251	374	519	90	28.85	173	55.45	49	15.71	292	93.59	20	6.41	0	0
MID16_BE250_f	3450	251	387	534	251	387	534	560	16.23	1484	43.01	1401	40.61	3147	91.22	298	8.64	5	0.14
MID16_BE250_NP	369	252	384	510	252	384	510	126	34.15	178	48.24	65	17.62	350	94.85	19	5.15	0	0
MID17_BE250_f	4006	250	382	530	250	382	530	432	10.78	1606	40.09	1968	49.13	3791	94.63	215	5.37	0	0
MID17_BE250_NP	346	256	383	529	256	383	529	102	29.48	178	51.45	65	18.79	325	93.93	20	5.78	1	0.29

## Sheet: SILVANGS-classifications
Taxonomic Path	MID08_BE250_f	MID08_BE250_NP	MID11_BE250_f	MID11_BE250_NP	MID13_BE250_f	MID13_BE250_NP	MID14_BE250_f	MID14_BE250_NP	MID15_BE250_f	MID15_BE250_NP	MID16_BE250_f	MID16_BE250_NP	MID17_BE250_f	MID17_BE250_NP
Bacteria;Acidobacteria;Acidobacteriia;Solibacterales;Solibacteraceae (Subgroup 3);Bryobacter;	0	0	0	0	0	0	0	0	0	0	0	0	0	0
Bacteria;Acidobacteria;Acidobacteriia;Solibacterales;Solibacteraceae (Subgroup 3);Paludibaculum;	0	0	0	0	0	0	0	0	0	0	0	0	0	0
Bacteria;Acidobacteria;Aminicenantia;Aminicenantales;	0	0	0	0	0	0	0	0	0	0	0	0	0	0
Bacteria;Acidobacteria;Blastocatellia (Subgroup 4);11-24;	0	0	0	0	0	0	0	0	0	0	0	0	0	0
Bacteria;Acidobacteria;Blastocatellia (Subgroup 4);Blastocatellales;Blastocatellaceae;Aridibacter;	0	0	0	0	0	0	0	0	0	0	0	0	0	0
Bacteria;Acidobacteria;Blastocatellia (Subgroup 4);Blastocatellales;Blastocatellaceae;JGI 0001001-H03;	0	0	0	0	0	0	0	0	0	0	0	0	0	0
Bacteria;Acidobacteria;Blastocatellia (Subgroup 4);Blastocatellales;Blastocatellaceae;Stenotrophobacter;	0	0	0	0	0	0	0	0	0	0	0	0	0	0
Bacteria;Acidobacteria;Blastocatellia (Subgroup 4);Blastocatellales;Blastocatellaceae;uncultured;	0	0	0	0	0	0	0	0	0	0	0	0	0	0
Bacteria;Acidobacteria;Holophagae;Holophagales;Holophagaceae;	0	0	0	0	0	0	0	0	0	0	0	0	0	0
Bacteria;Acidobacteria;Holophagae;Holophagales;Holophagaceae;Holophaga;	0	0	0	0	0	0	0	0	0	0	0	0	0	0
Bacteria;Acidobacteria;Holophagae;Holophagales;Holophagaceae;marine group;	0	0	0	0	0	0	0	0	0	0	0	0	0	0
Bacteria;Acidobacteria;Holophagae;Holophagales;Holophagaceae;uncultured;	0	0	0	0	1	0	0	0	0	0	1	0	0	0
Bacteria;Acidobacteria;Holophagae;Subgroup 7;	3	0	0	0	0	0	0	0	0	0	0	0	0	0
Bacteria;Acidobacteria;Subgroup 17;	0	0	0	0	0	0	0	0	0	0	0	0	0	0
Bacteria;Acidobacteria;Subgroup 18;	0	0	0	0	0	0	0	0	0	0	0	0	0	0
Bacteria;Acidobacteria;Subgroup 22;	0	0	0	0	0	0	0	0	0	0	0	0	0	0
Bacteria;Acidobacteria;Subgroup 6;	0	0	0	0	0	0	0	0	0	0	0	0	0	0
Bacteria;Acidobacteria;Subgroup 6;Unknown Order;Unknown Family;Luteitalea;	0	1	0	0	0	0	0	0	0	0	0	0	0	0
Bacteria;Acidobacteria;Thermoanaerobaculia;Thermoanaerobaculales;Thermoanaerobaculaceae;Subgroup 10;	0	0	0	0	0	0	0	0	0	0	0	0	1	0
Bacteria;Acidobacteria;Thermoanaerobaculia;Thermoanaerobaculales;Thermoanaerobaculaceae;Subgroup 23;	1	0	0	0	0	0	0	0	0	0	0	0	0	0
Bacteria;Acidobacteria;Thermoanaerobaculia;Thermoanaerobaculales;Thermoanaerobaculaceae;TPD-58;	0	0	0	0	0	0	0	0	0	0	0	0	0	0
Bacteria;Acidobacteria;Thermoanaerobaculia;Thermoanaerobaculales;Thermoanaerobaculaceae;Thermoanaerobaculum;	0	0	0	0	0	0	0	0	0	0	0	0	1	0
Bacteria;Acidobacteria;c5LKS83;	2	0	0	0	0	0	0	0	0	0	0	0	0	0
Bacteria;Actinobacteria;Acidimicrobiia;Microtrichales;Ilumatobacteraceae;CL500-29 marine group;	1	0	0	0	0	0	0	0	0	0	0	0	0	0
Bacteria;Actinobacteria;Acidimicrobiia;Microtrichales;Ilumatobacteraceae;Ilumatobacter;	0	0	0	0	0	0	0	0	0	0	0	0	0	0
Bacteria;Actinobacteria;Acidimicrobiia;Microtrichales;Microtrichaceae;IMCC26207;	0	0	0	0	0	0	0	0	0	0	0	0	0	0
Bacteria;Actinobacteria;Acidimicrobiia;Microtrichales;Microtrichaceae;uncultured;	0	0	0	0	0	0	0	0	0	0	0	0	0	0
Bacteria;Actinobacteria;Acidimicrobiia;Microtrichales;uncultured;	0	0	0	0	0	0	0	0	0	0	0	0	0	0
Bacteria;Actinobacteria;Actinobacteria;Actinomycetales;Actinomycetaceae;uncultured;	0	0	0	0	1	0	0	0	0	0	0	0	0	0
Bacteria;Actinobacteria;Actinobacteria;Corynebacteriales;Mycobacteriaceae;Mycobacterium;	0	0	0	0	0	0	0	0	0	0	0	0	0	0
Bacteria;Actinobacteria;Actinobacteria;Corynebacteriales;Nocardiaceae;Gordonia;	0	0	0	0	0	0	0	0	0	0	0	0	0	0
Bacteria;Actinobacteria;Actinobacteria;Corynebacteriales;Nocardiaceae;Rhodococcus;	0	0	0	0	0	0	0	0	0	0	0	0	0	0
Bacteria;Actinobacteria;Actinobacteria;Frankiales;Cryptosporangiaceae;Fodinicola;	1	0	0	0	0	0	0	0	0	0	0	0	0	0
Bacteria;Actinobacteria;Actinobacteria;Frankiales;Geodermatophilaceae;Modestobacter;	1	0	0	0	0	0	0	0	0	0	0	0	0	0
Bacteria;Actinobacteria;Actinobacteria;Frankiales;Nakamurellaceae;Nakamurella;	0	0	0	0	0	0	0	0	0	0	0	0	0	0
Bacteria;Actinobacteria;Actinobacteria;Frankiales;Sporichthyaceae;Sporichthya;	0	0	0	0	0	0	0	0	0	0	0	0	0	0
Bacteria;Actinobacteria;Actinobacteria;Micrococcales;Intrasporangiaceae;Humibacillus;	0	0	0	0	0	0	0	0	0	0	0	0	0	0
Bacteria;Actinobacteria;Actinobacteria;Micrococcales;Intrasporangiaceae;Ornithinibacter;	0	0	0	0	0	0	0	0	0	0	0	0	0	0
Bacteria;Actinobacteria;Actinobacteria;Micrococcales;Intrasporangiaceae;Tetrasphaera;	0	0	0	0	0	0	0	0	0	0	0	0	0	0
Bacteria;Actinobacteria;Actinobacteria;Micrococcales;Intrasporangiaceae;uncultured;	0	0	0	0	0	0	0	0	0	0	0	0	0	0
Bacteria;Actinobacteria;Actinobacteria;Micrococcales;Microbacteriaceae;Aurantimicrobium;	0	0	0	0	0	0	0	0	0	0	0	0	0	0
Bacteria;Actinobacteria;Actinobacteria;Micrococcales;Microbacteriaceae;Candidatus Aquiluna;	0	0	0	0	0	0	0	0	0	0	0	0	0	0
Bacteria;Actinobacteria;Actinobacteria;Micrococcales;Microbacteriaceae;Conyzicola;	0	0	0	0	0	0	0	1	0	0	0	0	0	0
Bacteria;Actinobacteria;Actinobacteria;Micrococcales;Microbacteriaceae;Microbacterium;	0	0	0	0	0	0	0	0	0	0	0	0	0	0
Bacteria;Actinobacteria;Actinobacteria;Micrococcales;Microbacteriaceae;Yonghaparkia;	0	0	0	0	0	0	0	0	0	0	0	0	0	0
Bacteria;Actinobacteria;Actinobacteria;Micrococcales;Micrococcaceae;Arthrobacter;	1	0	0	0	0	0	0	0	0	0	0	0	0	0
Bacteria;Actinobacteria;Actinobacteria;Micrococcales;Micrococcaceae;Micrococcus;	0	0	0	0	0	0	0	0	0	0	0	0	1	0
Bacteria;Actinobacteria;Actinobacteria;PeM15;	0	0	0	1	0	0	0	0	0	0	0	0	0	0
Bacteria;Actinobacteria;Actinobacteria;Propionibacteriales;Nocardioidaceae;Nocardioides;	0	0	0	0	0	0	0	0	0	0	0	0	0	0
Bacteria;Actinobacteria;Actinobacteria;Propionibacteriales;Propionibacteriaceae;Friedmanniella;	0	0	0	0	0	0	0	0	0	0	1	0	0	0
Bacteria;Actinobacteria;Actinobacteria;Propionibacteriales;Propionibacteriaceae;Microlunatus;	0	0	0	0	0	0	0	0	0	0	0	0	0	0
Bacteria;Actinobacteria;Actinobacteria;Propionibacteriales;Propionibacteriaceae;Micropruina;	0	0	0	0	0	0	0	0	0	0	0	0	0	0
Bacteria;Actinobacteria;Actinobacteria;Propionibacteriales;Propionibacteriaceae;Tessaracoccus;	0	0	0	0	0	0	0	0	0	0	0	0	0	0
Bacteria;Actinobacteria;Actinobacteria;Propionibacteriales;Propionibacteriaceae;uncultured;	0	0	0	0	0	0	0	0	0	0	0	0	0	0
Bacteria;Actinobacteria;Actinobacteria;Streptomycetales;Streptomycetaceae;Streptomyces;	0	0	0	0	0	0	1	0	0	0	0	0	0	0
Bacteria;Actinobacteria;Coriobacteriia;OPB41;	0	0	0	0	0	0	0	0	0	0	0	0	0	0
Bacteria;Actinobacteria;MB-A2-108;	0	0	0	0	0	0	0	0	0	0	0	0	1	0
Bacteria;Actinobacteria;Thermoleophilia;Gaiellales;uncultured;	0	0	0	0	0	0	0	0	0	0	1	0	0	0
Bacteria;Actinobacteria;Thermoleophilia;Solirubrobacterales;Solirubrobacteraceae;Conexibacter;	0	0	0	0	0	0	0	0	0	0	0	0	0	0
Bacteria;Actinobacteria;Thermoleophilia;Solirubrobacterales;Solirubrobacteraceae;Solirubrobacter;	0	0	0	0	0	0	0	0	0	0	0	0	0	0
Bacteria;Armatimonadetes;Armatimonadia;Armatimonadales;	0	0	0	0	0	0	0	0	0	0	0	0	0	0
Bacteria;Armatimonadetes;Armatimonadia;Armatimonadales;Armatimonadaceae;Armatimonas;	0	0	0	0	0	0	0	0	0	0	0	0	0	0
Bacteria;Armatimonadetes;Fimbriimonadia;Fimbriimonadales;	0	0	0	0	0	0	0	0	0	0	0	0	0	0
Bacteria;Armatimonadetes;Fimbriimonadia;Fimbriimonadales;Fimbriimonadaceae;	0	0	0	0	0	0	0	0	0	0	0	0	0	0
Bacteria;BRC1;	0	0	0	0	0	0	0	0	0	0	0	0	0	0
Bacteria;Bacteroidetes;Bacteroidia;Bacteroidales;3M1PL1-52 termite group;	0	0	0	0	0	0	0	0	0	0	0	0	0	0
Bacteria;Bacteroidetes;Bacteroidia;Bacteroidales;Bacteroidaceae;Bacteroides;	135	5	0	0	1	0	0	0	0	0	2	0	0	0
Bacteria;Bacteroidetes;Bacteroidia;Bacteroidales;Bacteroidetes BD2-2;	0	1	234	21	59	3	73	4	134	15	117	16	133	17
Bacteria;Bacteroidetes;Bacteroidia;Bacteroidales;Bacteroidetes vadinHA17;	0	0	1	0	0	0	0	0	0	0	3	0	1	0
Bacteria;Bacteroidetes;Bacteroidia;Bacteroidales;Dysgonomonadaceae;Dysgonomonas;	0	0	0	0	0	0	0	0	0	0	0	0	0	0
Bacteria;Bacteroidetes;Bacteroidia;Bacteroidales;Dysgonomonadaceae;uncultured;	0	0	0	0	0	0	0	0	0	0	0	0	0	0
Bacteria;Bacteroidetes;Bacteroidia;Bacteroidales;FTLpost3;	0	0	7	1	9	1	1	0	3	0	7	1	0	0
Bacteria;Bacteroidetes;Bacteroidia;Bacteroidales;Ika33;	0	0	0	0	0	0	0	0	0	0	0	0	0	0
Bacteria;Bacteroidetes;Bacteroidia;Bacteroidales;LKC2.127-25;	9	0	0	0	0	0	0	0	0	0	0	0	0	0
Bacteria;Bacteroidetes;Bacteroidia;Bacteroidales;Marinifilaceae;uncultured;	3	0	21	0	10	1	49	2	16	0	17	0	12	1
Bacteria;Bacteroidetes;Bacteroidia;Bacteroidales;Marinilabiliaceae;Alkalitalea;	0	0	0	0	0	0	0	0	0	0	0	0	0	0
Bacteria;Bacteroidetes;Bacteroidia;Bacteroidales;Marinilabiliaceae;Anaerophaga;	0	0	0	0	0	0	0	0	0	0	0	0	0	0
Bacteria;Bacteroidetes;Bacteroidia;Bacteroidales;Marinilabiliaceae;[Cytophaga] xylanolytica group;	1	0	0	0	0	0	0	0	0	0	2	0	0	0
Bacteria;Bacteroidetes;Bacteroidia;Bacteroidales;Marinilabiliaceae;uncultured;	0	0	3	1	1	1	5	0	2	0	2	0	0	0
Bacteria;Bacteroidetes;Bacteroidia;Bacteroidales;MgMjR-022;	3	0	1	0	0	0	0	0	1	0	0	0	0	0
Bacteria;Bacteroidetes;Bacteroidia;Bacteroidales;Paludibacteraceae;Paludibacter;	1	0	29	1	16	2	8	0	7	0	28	0	9	1
Bacteria;Bacteroidetes;Bacteroidia;Bacteroidales;Paludibacteraceae;uncultured;	0	0	0	0	0	0	0	0	0	0	0	0	0	0
Bacteria;Bacteroidetes;Bacteroidia;Bacteroidales;Prolixibacteraceae;	0	0	0	0	0	0	0	0	0	0	0	0	0	0
Bacteria;Bacteroidetes;Bacteroidia;Bacteroidales;Prolixibacteraceae;BSV13;	0	0	0	0	1	0	0	0	0	0	0	0	0	0
Bacteria;Bacteroidetes;Bacteroidia;Bacteroidales;Prolixibacteraceae;Roseimarinus;	6	0	0	0	0	0	0	0	0	0	0	0	0	0
Bacteria;Bacteroidetes;Bacteroidia;Bacteroidales;Prolixibacteraceae;WCHB1-32;	0	0	0	0	0	0	0	0	0	0	0	0	0	0
Bacteria;Bacteroidetes;Bacteroidia;Bacteroidales;Prolixibacteraceae;uncultured;	0	0	4	0	4	0	7	1	2	0	9	1	2	1
Bacteria;Bacteroidetes;Bacteroidia;Bacteroidales;Rikenellaceae;Acetobacteroides;	0	0	0	0	0	0	0	0	0	0	0	0	0	0
Bacteria;Bacteroidetes;Bacteroidia;Bacteroidales;Rikenellaceae;Anaerocella;	0	0	0	0	0	0	0	0	0	0	0	0	0	0
Bacteria;Bacteroidetes;Bacteroidia;Bacteroidales;Rikenellaceae;Blvii28 wastewater-sludge group;	0	0	1	0	11	0	0	0	0	0	4	0	0	0
Bacteria;Bacteroidetes;Bacteroidia;Bacteroidales;Rikenellaceae;uncultured;	0	0	0	0	0	0	0	0	0	0	0	0	0	0
Bacteria;Bacteroidetes;Bacteroidia;Bacteroidales;Rs-E47 termite group;GWE2-42-42;	0	0	0	0	0	0	0	0	0	0	1	0	0	0
Bacteria;Bacteroidetes;Bacteroidia;Bacteroidales;SB-5;	0	0	3	1	2	0	0	0	3	0	0	0	1	0
Bacteria;Bacteroidetes;Bacteroidia;Bacteroidales;Tannerellaceae;Macellibacteroides;	0	0	0	0	0	0	0	0	0	0	0	0	0	0
Bacteria;Bacteroidetes;Bacteroidia;Bacteroidales;Tannerellaceae;uncultured;	0	0	0	0	0	0	0	0	0	0	0	0	0	0
Bacteria;Bacteroidetes;Bacteroidia;Bacteroidetes VC2.1 Bac22;	0	0	0	0	0	0	1	0	0	0	0	0	0	0
Bacteria;Bacteroidetes;Bacteroidia;Chitinophagales;37-13;	0	0	0	0	0	0	0	0	0	0	0	0	0	0
Bacteria;Bacteroidetes;Bacteroidia;Chitinophagales;Chitinophagaceae;Dinghuibacter;	0	0	0	0	0	0	0	0	0	0	0	0	0	0
Bacteria;Bacteroidetes;Bacteroidia;Chitinophagales;Chitinophagaceae;Ferruginibacter;	0	0	0	0	0	0	0	0	0	0	0	0	0	0
Bacteria;Bacteroidetes;Bacteroidia;Chitinophagales;Chitinophagaceae;Flavihumibacter;	0	0	0	0	0	0	0	0	0	0	0	0	0	0
Bacteria;Bacteroidetes;Bacteroidia;Chitinophagales;Chitinophagaceae;Parasegetibacter;	0	0	0	0	0	0	0	0	0	0	0	0	0	0
Bacteria;Bacteroidetes;Bacteroidia;Chitinophagales;Chitinophagaceae;Sediminibacterium;	0	0	0	0	0	0	0	0	0	0	0	0	0	0
Bacteria;Bacteroidetes;Bacteroidia;Chitinophagales;Chitinophagaceae;Terrimonas;	0	0	0	0	0	0	0	0	0	0	0	0	0	0
Bacteria;Bacteroidetes;Bacteroidia;Chitinophagales;Chitinophagaceae;uncultured;	0	0	0	0	0	0	0	0	0	0	1	0	0	0
Bacteria;Bacteroidetes;Bacteroidia;Chitinophagales;Saprospiraceae;Candidatus Aquirestis;	0	0	0	0	0	0	1	0	0	0	0	0	0	0
Bacteria;Bacteroidetes;Bacteroidia;Chitinophagales;Saprospiraceae;Haliscomenobacter;	0	0	0	0	0	0	1	0	0	0	0	0	0	0
Bacteria;Bacteroidetes;Bacteroidia;Chitinophagales;Saprospiraceae;Lewinella;	0	0	0	0	0	0	0	0	0	0	0	0	0	0
Bacteria;Bacteroidetes;Bacteroidia;Chitinophagales;Saprospiraceae;Phaeodactylibacter;	0	0	0	0	0	0	0	0	0	0	0	0	0	0
Bacteria;Bacteroidetes;Bacteroidia;Chitinophagales;Saprospiraceae;uncultured;	0	0	1	0	0	0	1	0	3	1	0	0	0	0
Bacteria;Bacteroidetes;Bacteroidia;Chitinophagales;uncultured;	0	0	0	0	0	0	0	0	0	0	0	0	0	0
Bacteria;Bacteroidetes;Bacteroidia;Cytophagales;Amoebophilaceae;Candidatus Amoebophilus;	0	0	0	0	0	0	0	0	0	0	0	0	0	0
Bacteria;Bacteroidetes;Bacteroidia;Cytophagales;Cyclobacteriaceae;Algoriphagus;	0	0	0	0	0	0	0	0	0	0	0	0	0	0
Bacteria;Bacteroidetes;Bacteroidia;Cytophagales;Cyclobacteriaceae;Ekhidna;	0	0	0	0	0	0	0	0	0	0	0	0	0	0
Bacteria;Bacteroidetes;Bacteroidia;Cytophagales;Cyclobacteriaceae;uncultured;	0	0	1	0	0	0	0	0	0	0	0	0	0	0
Bacteria;Bacteroidetes;Bacteroidia;Cytophagales;Cytophagaceae;Cytophaga;	0	0	0	0	0	0	0	0	0	0	0	0	0	0
Bacteria;Bacteroidetes;Bacteroidia;Cytophagales;Cytophagaceae;Sporocytophaga;	0	0	0	0	0	0	0	0	0	0	0	0	0	0
Bacteria;Bacteroidetes;Bacteroidia;Cytophagales;Hymenobacteraceae;Adhaeribacter;	0	0	0	0	0	0	0	0	0	0	0	0	0	0
Bacteria;Bacteroidetes;Bacteroidia;Cytophagales;Hymenobacteraceae;Hymenobacter;	0	0	0	0	0	0	0	0	0	0	0	0	0	0
Bacteria;Bacteroidetes;Bacteroidia;Cytophagales;Microscillaceae;Chryseolinea;	0	0	0	0	0	0	0	0	0	0	0	0	0	0
Bacteria;Bacteroidetes;Bacteroidia;Cytophagales;Microscillaceae;Flexibacter;	0	0	0	0	0	0	0	0	0	0	0	0	0	0
Bacteria;Bacteroidetes;Bacteroidia;Cytophagales;Microscillaceae;OLB12;	0	0	0	0	0	0	0	0	0	0	0	0	0	0
Bacteria;Bacteroidetes;Bacteroidia;Cytophagales;Microscillaceae;Ohtaekwangia;	0	0	0	0	0	0	0	0	0	0	0	0	0	0
Bacteria;Bacteroidetes;Bacteroidia;Cytophagales;Microscillaceae;uncultured;	0	0	0	0	0	0	1	0	0	0	0	0	0	0
Bacteria;Bacteroidetes;Bacteroidia;Cytophagales;Spirosomaceae;Emticicia;	0	0	0	0	0	0	0	0	0	0	0	0	0	0
Bacteria;Bacteroidetes;Bacteroidia;Cytophagales;Spirosomaceae;Lacihabitans;	0	0	0	0	0	0	0	0	0	0	0	0	0	0
Bacteria;Bacteroidetes;Bacteroidia;Cytophagales;Spirosomaceae;Runella;	0	0	0	0	0	0	0	0	0	0	0	0	0	0
Bacteria;Bacteroidetes;Bacteroidia;Flavobacteriales;Crocinitomicaceae;Crocinitomix;	0	0	0	0	0	0	0	0	0	0	0	0	0	0
Bacteria;Bacteroidetes;Bacteroidia;Flavobacteriales;Crocinitomicaceae;Fluviicola;	0	0	0	0	0	0	0	0	0	0	0	0	0	0
Bacteria;Bacteroidetes;Bacteroidia;Flavobacteriales;Flavobacteriaceae;Actibacter;	0	0	0	0	0	0	0	0	0	0	0	0	0	0
Bacteria;Bacteroidetes;Bacteroidia;Flavobacteriales;Flavobacteriaceae;Citreitalea;	7	1	0	0	0	0	0	0	0	0	0	0	0	0
Bacteria;Bacteroidetes;Bacteroidia;Flavobacteriales;Flavobacteriaceae;Flavobacterium;	0	0	7	1	7	0	136	15	14	3	18	2	10	0
Bacteria;Bacteroidetes;Bacteroidia;Flavobacteriales;Flavobacteriaceae;Leeuwenhoekiella;	0	0	0	0	0	0	0	0	0	0	0	0	0	0
Bacteria;Bacteroidetes;Bacteroidia;Flavobacteriales;Flavobacteriaceae;Lutibacter;	2	0	0	0	0	0	0	0	0	0	0	0	0	0
Bacteria;Bacteroidetes;Bacteroidia;Flavobacteriales;Flavobacteriaceae;Maritimimonas;	0	0	2	0	0	0	13	1	2	0	0	0	2	0
Bacteria;Bacteroidetes;Bacteroidia;Flavobacteriales;Flavobacteriaceae;Olleya;	0	0	0	0	0	0	0	0	0	0	0	0	0	0
Bacteria;Bacteroidetes;Bacteroidia;Flavobacteriales;Flavobacteriaceae;Salinimicrobium;	0	0	0	0	0	0	0	0	0	0	0	0	0	0
Bacteria;Bacteroidetes;Bacteroidia;Flavobacteriales;Flavobacteriaceae;Tenacibaculum;	10	0	0	0	0	0	0	0	0	0	0	0	0	0
Bacteria;Bacteroidetes;Bacteroidia;Flavobacteriales;Flavobacteriaceae;uncultured;	0	0	14	4	37	1	64	4	24	3	5	1	39	2
Bacteria;Bacteroidetes;Bacteroidia;Flavobacteriales;NS9 marine group;	0	0	0	0	0	0	0	0	0	0	0	0	0	0
Bacteria;Bacteroidetes;Bacteroidia;Flavobacteriales;Schleiferiaceae;Schleiferia;	0	0	1	0	0	0	0	0	3	0	2	1	9	0
Bacteria;Bacteroidetes;Bacteroidia;Flavobacteriales;Weeksellaceae;Chryseobacterium;	0	0	0	0	0	0	0	0	0	0	0	0	0	0
Bacteria;Bacteroidetes;Bacteroidia;Flavobacteriales;Weeksellaceae;Cloacibacterium;	0	0	1	0	0	0	0	0	0	0	0	0	1	0
Bacteria;Bacteroidetes;Bacteroidia;Sphingobacteriales;AKYH767;	0	0	0	0	0	0	0	0	0	0	0	0	0	0
Bacteria;Bacteroidetes;Bacteroidia;Sphingobacteriales;CMW-169;	0	0	0	0	0	0	0	0	0	0	0	0	0	0
Bacteria;Bacteroidetes;Bacteroidia;Sphingobacteriales;E6aC02;	0	0	0	0	0	0	0	0	0	0	0	0	0	0
Bacteria;Bacteroidetes;Bacteroidia;Sphingobacteriales;FFCH9454;	0	0	0	0	0	0	0	0	0	0	0	0	0	0
Bacteria;Bacteroidetes;Bacteroidia;Sphingobacteriales;GWF2-29-10;	0	0	0	0	1	0	0	0	0	0	0	0	0	0
Bacteria;Bacteroidetes;Bacteroidia;Sphingobacteriales;KD3-93;	1	0	0	0	0	0	0	0	0	0	0	0	0	0
Bacteria;Bacteroidetes;Bacteroidia;Sphingobacteriales;Lentimicrobiaceae;	4	2	9	1	11	0	4	1	7	0	14	1	3	0
Bacteria;Bacteroidetes;Bacteroidia;Sphingobacteriales;NS11-12 marine group;	0	0	0	0	0	1	0	0	0	0	0	0	0	0
Bacteria;Bacteroidetes;Bacteroidia;Sphingobacteriales;S15A-MN91;	0	0	0	0	0	0	0	0	0	0	0	0	0	0
Bacteria;Bacteroidetes;Bacteroidia;Sphingobacteriales;ST-12K33;	0	0	13	3	5	0	22	2	2	1	6	1	6	1
Bacteria;Bacteroidetes;Bacteroidia;Sphingobacteriales;Sphingobacteriaceae;Pedobacter;	0	0	0	0	0	0	0	0	0	0	0	0	0	0
Bacteria;Bacteroidetes;Bacteroidia;Sphingobacteriales;Z4MB62;	9	0	0	0	0	0	0	0	0	0	0	0	0	0
Bacteria;Bacteroidetes;Bacteroidia;Sphingobacteriales;env.OPS 17;	0	0	0	0	0	0	0	0	0	0	0	0	1	0
Bacteria;Bacteroidetes;Bacteroidia;Sphingobacteriales;s74e-6049;	0	0	0	0	0	0	1	0	0	0	0	0	0	0
Bacteria;Bacteroidetes;Bacteroidia;Sphingobacteriales;uncultured;	0	0	0	0	0	0	1	0	0	0	0	0	0	0
Bacteria;Bacteroidetes;Chlorobia;Chlorobiales;Chlorobiaceae;Chlorobium;	0	0	0	0	0	0	1	0	0	0	1	0	2	0
Bacteria;Bacteroidetes;Ignavibacteria;Ignavibacteriales;Ignavibacteriaceae;Ignavibacterium;	0	0	0	0	0	0	0	0	0	0	0	0	0	0
Bacteria;Bacteroidetes;Ignavibacteria;Ignavibacteriales;LD-RB-34;	1	0	0	0	0	0	0	0	0	0	0	0	0	0
Bacteria;Bacteroidetes;Ignavibacteria;Ignavibacteriales;Melioribacteraceae;IheB3-7;	1	0	2	0	5	0	1	0	0	0	4	2	1	0
Bacteria;Bacteroidetes;Ignavibacteria;Ignavibacteriales;PHOS-HE36;	0	0	0	0	0	0	0	0	0	0	1	0	1	0
Bacteria;Bacteroidetes;Ignavibacteria;Kryptoniales;BSV26;	0	0	0	0	0	0	0	0	0	0	0	0	0	0
Bacteria;Bacteroidetes;Ignavibacteria;Kryptoniales;MSB-3C8;	7	0	0	0	0	0	0	0	0	0	0	0	0	0
Bacteria;Bacteroidetes;Ignavibacteria;OPB56;	0	0	2	0	2	0	2	0	2	0	2	1	1	0
Bacteria;Bacteroidetes;Ignavibacteria;SJA-28;	0	0	0	0	0	0	0	0	0	0	0	0	0	0
Bacteria;Bacteroidetes;OC31;	0	0	0	0	0	0	0	0	0	0	0	0	0	0
Bacteria;Calditrichaeota;Calditrichia;Calditrichales;Calditrichaceae;	1	0	0	0	0	0	0	0	0	0	0	0	0	0
Bacteria;Chlamydiae;LD1-PA32;	2	0	1	0	1	0	0	0	1	0	0	0	1	0
Bacteria;Chloroflexi;Anaerolineae;1-20;	0	0	0	0	0	0	0	0	0	0	0	0	0	0
Bacteria;Chloroflexi;Anaerolineae;ADurb.Bin180;	0	0	0	0	0	0	0	0	0	0	0	0	0	0
Bacteria;Chloroflexi;Anaerolineae;Anaerolineales;Anaerolineaceae;	0	0	0	0	0	0	0	0	0	0	0	0	0	0
Bacteria;Chloroflexi;Anaerolineae;Anaerolineales;Anaerolineaceae;Anaerolinea;	0	0	0	0	0	0	0	0	0	0	0	0	0	0
Bacteria;Chloroflexi;Anaerolineae;Anaerolineales;Anaerolineaceae;Anaerolineaceae UCG-001;	0	0	0	0	0	0	0	0	0	0	0	0	0	0
Bacteria;Chloroflexi;Anaerolineae;Anaerolineales;Anaerolineaceae;Bellilinea;	0	0	0	0	0	0	0	0	0	0	0	0	0	0
Bacteria;Chloroflexi;Anaerolineae;Anaerolineales;Anaerolineaceae;Leptolinea;	0	0	0	0	0	0	0	0	0	0	1	0	0	0
Bacteria;Chloroflexi;Anaerolineae;Anaerolineales;Anaerolineaceae;Longilinea;	1	0	0	0	0	0	0	0	0	0	0	0	0	0
Bacteria;Chloroflexi;Anaerolineae;Anaerolineales;Anaerolineaceae;Ornatilinea;	0	0	0	0	0	0	0	0	0	0	0	0	0	0
Bacteria;Chloroflexi;Anaerolineae;Anaerolineales;Anaerolineaceae;Pelolinea;	0	0	0	0	0	0	0	0	0	0	0	0	0	0
Bacteria;Chloroflexi;Anaerolineae;Anaerolineales;Anaerolineaceae;RBG-16-58-14;	0	0	0	0	0	0	1	0	0	0	0	0	1	0
Bacteria;Chloroflexi;Anaerolineae;Anaerolineales;Anaerolineaceae;UTCFX1;	20	1	0	0	0	0	0	0	0	0	0	0	0	0
Bacteria;Chloroflexi;Anaerolineae;Anaerolineales;Anaerolineaceae;uncultured;	0	0	30	7	25	1	81	1	20	1	9	1	11	0
Bacteria;Chloroflexi;Anaerolineae;Ardenticatenales;uncultured;	1	0	0	0	1	0	2	0	0	0	1	0	0	0
Bacteria;Chloroflexi;Anaerolineae;Caldilineales;Caldilineaceae;uncultured;	0	0	0	0	0	0	0	0	0	0	0	0	0	0
Bacteria;Chloroflexi;Anaerolineae;RBG-13-54-9;	0	0	1	0	0	0	0	1	0	0	0	0	0	0
Bacteria;Chloroflexi;Anaerolineae;SBR1031;	0	0	0	0	0	0	0	0	0	0	0	0	0	0
Bacteria;Chloroflexi;Anaerolineae;SBR1031;A4b;	1	0	0	0	0	0	2	0	1	0	0	0	0	0
Bacteria;Chloroflexi;Anaerolineae;SJA-15;	0	0	2	0	1	0	4	0	1	0	1	0	2	0
Bacteria;Chloroflexi;Anaerolineae;uncultured;	2	1	0	0	0	0	0	0	0	0	0	0	0	0
Bacteria;Chloroflexi;Chloroflexia;Chloroflexales;Chloroflexaceae;Oscillochloris;	7	3	15	4	10	1	4	0	3	1	2	0	2	2
Bacteria;Chloroflexi;Chloroflexia;Chloroflexales;Roseiflexaceae;uncultured;	0	0	0	0	0	0	0	0	0	0	0	0	0	0
Bacteria;Chloroflexi;Dehalococcoidia;Dehalococcoidales;Dehalococcoidaceae;Dehalogenimonas;	0	0	0	0	0	0	0	0	0	0	0	0	0	0
Bacteria;Chloroflexi;KD4-96;	0	0	0	0	2	0	1	0	1	0	0	0	0	0
Bacteria;Chloroflexi;SHA-26;	0	0	0	0	0	0	0	0	0	0	0	0	0	0
Bacteria;Chloroflexi;TK10;	0	0	0	0	0	0	0	0	0	0	0	0	1	0
Bacteria;Cyanobacteria;Melainabacteria;Caenarcaniphilales;	0	0	0	0	0	0	0	0	0	0	0	0	0	0
Bacteria;Cyanobacteria;Melainabacteria;Gastranaerophilales;	0	0	3	0	0	0	0	0	0	0	2	1	0	0
Bacteria;Cyanobacteria;Melainabacteria;Obscuribacterales;	0	0	0	0	0	0	0	0	0	0	0	0	0	0
Bacteria;Cyanobacteria;Melainabacteria;Vampirovibrionales;	0	0	0	0	0	0	0	0	0	0	0	0	0	0
Bacteria;Cyanobacteria;Oxyphotobacteria;Chloroplast;	5	0	5	0	3	0	12	1	2	0	6	0	16	3
Bacteria;Cyanobacteria;Oxyphotobacteria;Fr127;	0	0	0	0	0	0	0	0	0	0	0	0	0	0
Bacteria;Cyanobacteria;Oxyphotobacteria;Leptolyngbyales;Leptolyngbyaceae;Chamaesiphon PCC-7430;	0	0	0	0	0	0	0	0	0	0	0	0	0	0
Bacteria;Cyanobacteria;Oxyphotobacteria;Leptolyngbyales;Leptolyngbyaceae;Leptolyngbya BN43;	0	0	0	0	0	0	0	0	0	0	0	0	0	0
Bacteria;Cyanobacteria;Oxyphotobacteria;Leptolyngbyales;Leptolyngbyaceae;Leptolyngbya FYG;	2	2	26	0	8	0	6	0	2	0	5	0	3	0
Bacteria;Cyanobacteria;Oxyphotobacteria;Leptolyngbyales;Leptolyngbyaceae;Leptolyngbya PCC-6306;	0	0	0	0	0	0	0	0	0	0	0	0	0	0
Bacteria;Cyanobacteria;Oxyphotobacteria;Leptolyngbyales;Leptolyngbyaceae;Pantanalinema CENA516;	0	0	0	0	0	0	0	0	0	0	0	0	0	0
Bacteria;Cyanobacteria;Oxyphotobacteria;Leptolyngbyales;Leptolyngbyaceae;Phormidesmis ANT.L52.6;	0	0	0	0	0	0	0	0	0	0	0	0	0	0
Bacteria;Cyanobacteria;Oxyphotobacteria;Leptolyngbyales;Leptolyngbyaceae;TG-45;	0	0	0	0	0	0	0	0	0	0	0	0	0	0
Bacteria;Cyanobacteria;Oxyphotobacteria;Leptolyngbyales;Leptolyngbyaceae;uncultured;	0	0	0	0	0	0	0	0	0	0	0	0	0	0
Bacteria;Cyanobacteria;Oxyphotobacteria;Limnotrichales;Limnotrichaceae;Limnothrix;	0	0	0	0	0	0	0	0	0	0	0	0	0	0
Bacteria;Cyanobacteria;Oxyphotobacteria;Neosynechococcales;Neosynechococcaceae;Neosynechococcus;	0	0	0	0	0	0	0	0	0	0	0	0	0	0
Bacteria;Cyanobacteria;Oxyphotobacteria;Nostocales;	0	0	0	0	0	0	0	0	0	0	0	0	0	0
Bacteria;Cyanobacteria;Oxyphotobacteria;Nostocales;Chamaesiphonaceae;Chamaesiphon PCC-6605;	0	0	0	0	0	0	0	0	0	0	0	0	0	0
Bacteria;Cyanobacteria;Oxyphotobacteria;Nostocales;Chroococcidiopsaceae;Aliterella CENA595;	0	0	0	0	0	0	0	0	0	0	0	0	0	0
Bacteria;Cyanobacteria;Oxyphotobacteria;Nostocales;Chroococcidiopsaceae;Chlorogloea SAG 10.99;	0	0	0	0	0	0	0	0	0	0	0	0	0	0
Bacteria;Cyanobacteria;Oxyphotobacteria;Nostocales;Chroococcidiopsaceae;Chroococcidiopsis CC1;	0	0	0	0	0	0	0	0	0	0	0	0	0	0
Bacteria;Cyanobacteria;Oxyphotobacteria;Nostocales;Chroococcidiopsaceae;Chroococcidiopsis SAG 2023;	0	0	1	0	0	0	1	0	0	0	0	0	0	0
Bacteria;Cyanobacteria;Oxyphotobacteria;Nostocales;Chroococcidiopsaceae;Dapisostemonum CCIBt 3536;	0	0	0	0	0	0	0	0	0	0	0	0	0	0
Bacteria;Cyanobacteria;Oxyphotobacteria;Nostocales;Chroococcidiopsaceae;Gloeocapsa PCC-7428;	0	0	0	0	0	0	0	0	0	0	0	0	0	0
Bacteria;Cyanobacteria;Oxyphotobacteria;Nostocales;Chroococcidiopsaceae;uncultured;	0	0	0	0	0	0	0	0	0	0	0	0	0	0
Bacteria;Cyanobacteria;Oxyphotobacteria;Nostocales;Coleofasciculaceae;Caldora VP642b;	0	0	0	0	0	0	0	0	0	0	0	0	0	0
Bacteria;Cyanobacteria;Oxyphotobacteria;Nostocales;Coleofasciculaceae;Coleofasciculus PCC-7420;	0	0	0	0	0	0	0	0	0	0	0	0	0	0
Bacteria;Cyanobacteria;Oxyphotobacteria;Nostocales;Coleofasciculaceae;Microcoleus Es-Yyy1400;	0	0	0	0	0	0	0	0	0	0	0	0	0	0
Bacteria;Cyanobacteria;Oxyphotobacteria;Nostocales;Coleofasciculaceae;Microcoleus PCC-7113;	0	0	0	0	0	0	0	0	0	0	0	0	0	0
Bacteria;Cyanobacteria;Oxyphotobacteria;Nostocales;Coleofasciculaceae;uncultured;	0	0	0	0	0	0	0	0	0	0	0	0	0	0
Bacteria;Cyanobacteria;Oxyphotobacteria;Nostocales;Cyanobacteriaceae;Annamia HOs24;	2254	159	2356	198	1947	94	989	71	1318	127	1502	171	1444	124
Bacteria;Cyanobacteria;Oxyphotobacteria;Nostocales;Cyanobacteriaceae;Cyanobacterium PCC-10605;	0	0	0	0	0	0	0	0	0	0	0	0	0	0
Bacteria;Cyanobacteria;Oxyphotobacteria;Nostocales;Cyanobacteriaceae;Geminocystis PCC-6308;	0	0	1	0	0	0	0	0	0	0	0	0	0	0
Bacteria;Cyanobacteria;Oxyphotobacteria;Nostocales;Cyanobacteriaceae;Merismopedia AICB1015;	0	0	0	0	0	0	0	0	0	0	0	0	0	0
Bacteria;Cyanobacteria;Oxyphotobacteria;Nostocales;Cyanobacteriaceae;Symphothece PCC-7002;	0	0	0	0	0	0	0	0	0	0	0	0	0	0
Bacteria;Cyanobacteria;Oxyphotobacteria;Nostocales;Cyanobacteriaceae;Synechocystis SAG 90.79;	0	0	0	0	0	0	0	0	0	0	0	0	0	0
Bacteria;Cyanobacteria;Oxyphotobacteria;Nostocales;Cyanobacteriaceae;uncultured;	0	0	0	0	0	0	0	0	0	0	0	0	0	0
Bacteria;Cyanobacteria;Oxyphotobacteria;Nostocales;Geitlerinemaceae;	0	0	0	0	0	0	0	0	0	0	0	0	0	0
Bacteria;Cyanobacteria;Oxyphotobacteria;Nostocales;Geitlerinemaceae;Geitlerinema PCC-7105;	0	0	0	0	0	0	0	0	0	0	0	0	0	0
Bacteria;Cyanobacteria;Oxyphotobacteria;Nostocales;Gloeocapsaceae;Gleocapsa;	0	0	0	0	0	0	0	0	0	0	0	0	0	0
Bacteria;Cyanobacteria;Oxyphotobacteria;Nostocales;Microcystaceae;	0	0	0	0	0	0	0	0	0	0	0	0	0	0
Bacteria;Cyanobacteria;Oxyphotobacteria;Nostocales;Microcystaceae;Chalicogloea CCALA 975;	0	0	0	0	0	0	0	0	0	0	0	0	0	0
Bacteria;Cyanobacteria;Oxyphotobacteria;Nostocales;Microcystaceae;Gloeothece PCC-6501;	0	0	0	0	0	0	0	0	0	0	0	0	0	0
Bacteria;Cyanobacteria;Oxyphotobacteria;Nostocales;Microcystaceae;Microcystis PCC-7914;	1	0	0	0	0	0	0	0	1	0	0	0	0	0
Bacteria;Cyanobacteria;Oxyphotobacteria;Nostocales;Microcystaceae;Pleurocapsa PCC-7327;	0	0	0	0	0	0	0	0	0	0	0	0	0	0
Bacteria;Cyanobacteria;Oxyphotobacteria;Nostocales;Microcystaceae;SU2 symbiont group;	0	0	0	0	0	0	0	0	0	0	0	0	0	0
Bacteria;Cyanobacteria;Oxyphotobacteria;Nostocales;Microcystaceae;Snowella 0TU37S04;	0	0	0	0	0	0	0	0	0	0	0	0	0	0
Bacteria;Cyanobacteria;Oxyphotobacteria;Nostocales;Microcystaceae;Synechocystis BDHKU-20401;	0	0	0	0	0	0	0	0	0	0	0	0	0	0
Bacteria;Cyanobacteria;Oxyphotobacteria;Nostocales;Microcystaceae;Synechocystis PCC-6803;	0	0	0	0	0	0	0	0	0	0	0	0	0	0
Bacteria;Cyanobacteria;Oxyphotobacteria;Nostocales;Microcystaceae;UCYN-C;	0	0	0	0	0	0	0	0	0	0	0	0	0	0
Bacteria;Cyanobacteria;Oxyphotobacteria;Nostocales;Microcystaceae;uncultured;	0	0	0	0	0	0	0	0	0	0	0	0	0	0
Bacteria;Cyanobacteria;Oxyphotobacteria;Nostocales;Nostocaceae;Anabaena BECID22;	0	0	0	0	0	0	0	0	0	0	0	0	0	0
Bacteria;Cyanobacteria;Oxyphotobacteria;Nostocales;Nostocaceae;Anabaena PCC-7122;	0	0	0	0	0	0	0	0	0	0	0	0	0	0
Bacteria;Cyanobacteria;Oxyphotobacteria;Nostocales;Nostocaceae;Aphanizomenon MDT14a;	0	0	0	0	0	0	0	0	0	0	0	0	0	0
Bacteria;Cyanobacteria;Oxyphotobacteria;Nostocales;Nostocaceae;Calothrix PCC-6303;	0	0	0	0	0	0	0	0	0	0	0	0	0	0
Bacteria;Cyanobacteria;Oxyphotobacteria;Nostocales;Nostocaceae;Cylindrospermopsis CRJ1;	0	0	0	0	0	0	0	0	0	0	0	0	0	0
Bacteria;Cyanobacteria;Oxyphotobacteria;Nostocales;Nostocaceae;Cylindrospermum CENA33;	0	0	0	0	0	0	0	0	0	0	0	0	0	0
Bacteria;Cyanobacteria;Oxyphotobacteria;Nostocales;Nostocaceae;Cylindrospermum PCC-7417;	0	0	0	0	0	0	0	0	0	0	0	0	0	0
Bacteria;Cyanobacteria;Oxyphotobacteria;Nostocales;Nostocaceae;Desmonostoc PCC-7422;	0	0	0	0	0	0	0	0	0	0	0	0	0	0
Bacteria;Cyanobacteria;Oxyphotobacteria;Nostocales;Nostocaceae;Dolichospermum NIES41;	0	0	0	0	0	0	0	0	0	0	0	0	0	0
Bacteria;Cyanobacteria;Oxyphotobacteria;Nostocales;Nostocaceae;Fischerella PCC-9339;	0	0	0	0	0	0	0	0	0	0	0	0	0	0
Bacteria;Cyanobacteria;Oxyphotobacteria;Nostocales;Nostocaceae;Gloeotrichia SAG 32.84;	0	0	0	0	0	0	0	0	0	0	0	0	0	0
Bacteria;Cyanobacteria;Oxyphotobacteria;Nostocales;Nostocaceae;Nostoc 0708;	0	0	0	0	0	0	0	0	0	0	0	0	0	0
Bacteria;Cyanobacteria;Oxyphotobacteria;Nostocales;Nostocaceae;Nostoc PCC-7107;	0	0	0	0	0	0	0	0	0	0	0	0	0	0
Bacteria;Cyanobacteria;Oxyphotobacteria;Nostocales;Nostocaceae;Nostoc PCC-73102;	1	0	0	0	0	0	0	0	0	0	0	0	0	0
Bacteria;Cyanobacteria;Oxyphotobacteria;Nostocales;Nostocaceae;Nostoc PCC-7524;	0	0	0	0	0	0	0	0	0	0	0	0	0	0
Bacteria;Cyanobacteria;Oxyphotobacteria;Nostocales;Nostocaceae;Petalonema ANT.LG2.8;	0	0	0	0	0	0	0	0	0	0	0	0	0	0
Bacteria;Cyanobacteria;Oxyphotobacteria;Nostocales;Nostocaceae;Richelia HH01;	0	0	0	0	0	0	0	0	0	0	0	0	0	0
Bacteria;Cyanobacteria;Oxyphotobacteria;Nostocales;Nostocaceae;Rivularia PCC-7116;	0	0	2	0	0	0	0	0	0	0	0	0	0	0
Bacteria;Cyanobacteria;Oxyphotobacteria;Nostocales;Nostocaceae;Scytonema PCC-7110;	0	0	0	0	0	0	0	0	0	0	0	0	0	0
Bacteria;Cyanobacteria;Oxyphotobacteria;Nostocales;Nostocaceae;Scytonema UTEX 2349;	0	0	0	0	0	0	0	0	0	0	0	0	0	0
Bacteria;Cyanobacteria;Oxyphotobacteria;Nostocales;Nostocaceae;Scytonema VB-61278;	0	0	0	0	0	0	0	0	0	0	0	0	0	0
Bacteria;Cyanobacteria;Oxyphotobacteria;Nostocales;Nostocaceae;Sphaerospermopsis BCCUSP55;	0	0	0	0	0	0	0	0	0	0	0	0	0	0
Bacteria;Cyanobacteria;Oxyphotobacteria;Nostocales;Nostocaceae;Tolypothrix IAM M-259;	0	0	0	0	0	0	0	0	0	0	0	0	0	0
Bacteria;Cyanobacteria;Oxyphotobacteria;Nostocales;Nostocaceae;uncultured;	0	0	0	0	0	0	0	0	0	0	0	0	0	0
Bacteria;Cyanobacteria;Oxyphotobacteria;Nostocales;Nostocales Incertae Sedis;uncultured;	0	0	0	0	0	0	0	0	0	0	0	0	0	0
Bacteria;Cyanobacteria;Oxyphotobacteria;Nostocales;Oscillatoriaceae;Oscillatoria PCC-6304;	0	0	0	0	0	0	0	0	0	0	0	0	0	0
Bacteria;Cyanobacteria;Oxyphotobacteria;Nostocales;Oscillatoriaceae;Phormidium ETS-05;	0	0	0	0	0	0	0	0	0	0	0	0	0	0
Bacteria;Cyanobacteria;Oxyphotobacteria;Nostocales;Oscillatoriaceae;Planktothricoides SR001;	542	47	397	39	93	2	74	5	105	10	80	8	39	2
Bacteria;Cyanobacteria;Oxyphotobacteria;Nostocales;Paraspirulinaceae;ESFC-1;	0	0	0	0	0	0	0	0	0	0	0	0	0	0
Bacteria;Cyanobacteria;Oxyphotobacteria;Nostocales;Paraspirulinaceae;Spirulina P7;	0	0	0	0	0	0	0	0	0	0	0	0	0	0
Bacteria;Cyanobacteria;Oxyphotobacteria;Nostocales;Phormidiaceae;	0	0	0	0	0	0	0	0	0	0	0	0	0	0
Bacteria;Cyanobacteria;Oxyphotobacteria;Nostocales;Phormidiaceae;Arthrospira PCC-7345;	0	0	0	0	0	0	0	0	0	0	0	0	0	0
Bacteria;Cyanobacteria;Oxyphotobacteria;Nostocales;Phormidiaceae;Kamptonema PCC-6407;	0	0	0	0	0	0	0	0	0	0	0	0	0	0
Bacteria;Cyanobacteria;Oxyphotobacteria;Nostocales;Phormidiaceae;Lyngbya PCC-7419;	0	0	0	0	0	0	0	0	0	0	0	0	0	0
Bacteria;Cyanobacteria;Oxyphotobacteria;Nostocales;Phormidiaceae;Planktothrix NIVA-CYA 15;	222	13	452	41	99	5	114	4	78	6	92	9	122	21
Bacteria;Cyanobacteria;Oxyphotobacteria;Nostocales;Phormidiaceae;Trichocoleus SAG 26.92;	0	0	0	0	0	0	0	0	0	0	0	0	0	0
Bacteria;Cyanobacteria;Oxyphotobacteria;Nostocales;Phormidiaceae;Tychonema CCAP 1459-11B;	23	3	24	0	3	1	3	0	20	0	0	1	0	0
Bacteria;Cyanobacteria;Oxyphotobacteria;Nostocales;Phormidiaceae;uncultured;	0	0	0	0	0	0	0	0	0	0	0	0	0	0
Bacteria;Cyanobacteria;Oxyphotobacteria;Nostocales;Prochloraceae;Prochloron P1-Palau;	0	0	0	0	0	0	0	0	0	0	0	0	0	0
Bacteria;Cyanobacteria;Oxyphotobacteria;Nostocales;Xenococcaceae;	0	0	0	0	0	0	0	0	0	0	0	0	0	0
Bacteria;Cyanobacteria;Oxyphotobacteria;Nostocales;Xenococcaceae;Pleurocapsa PCC-7319;	0	0	0	0	0	0	0	0	0	0	1	0	0	0
Bacteria;Cyanobacteria;Oxyphotobacteria;Nostocales;Xenococcaceae;uncultured;	0	0	0	0	0	0	0	0	0	0	0	0	0	0
Bacteria;Cyanobacteria;Oxyphotobacteria;Nostocales;uncultured;	0	0	0	0	0	0	0	0	0	0	0	0	0	0
Bacteria;Cyanobacteria;Oxyphotobacteria;Oxyphotobacteria Incertae Sedis;Unknown Family;	0	0	0	0	0	0	0	0	0	0	0	0	0	0
Bacteria;Cyanobacteria;Oxyphotobacteria;Oxyphotobacteria Incertae Sedis;Unknown Family;EcFYyy-200;	0	0	0	0	0	0	0	0	0	0	0	0	0	0
Bacteria;Cyanobacteria;Oxyphotobacteria;Oxyphotobacteria Incertae Sedis;Unknown Family;Geitlerinema PCC-8501;	0	0	0	0	0	0	0	0	0	0	0	0	0	0
Bacteria;Cyanobacteria;Oxyphotobacteria;Oxyphotobacteria Incertae Sedis;Unknown Family;Leptolyngbya ANT.L52.2;	0	0	0	0	0	0	0	0	0	0	0	0	0	0
Bacteria;Cyanobacteria;Oxyphotobacteria;Oxyphotobacteria Incertae Sedis;Unknown Family;Leptolyngbya VRUC 135;	0	0	0	0	0	0	0	0	0	0	0	0	0	0
Bacteria;Cyanobacteria;Oxyphotobacteria;Oxyphotobacteria Incertae Sedis;Unknown Family;Phormidium CYN64;	0	0	0	0	0	0	0	0	0	0	0	0	0	0
Bacteria;Cyanobacteria;Oxyphotobacteria;Oxyphotobacteria Incertae Sedis;Unknown Family;Pseudanabaena NgrPSln22;	0	0	0	0	0	0	0	0	0	0	0	0	0	0
Bacteria;Cyanobacteria;Oxyphotobacteria;Phormidesmiales;Nodosilineaceae;Nodosilinea PCC-7104;	0	0	0	0	0	0	0	0	0	0	1	0	0	0
Bacteria;Cyanobacteria;Oxyphotobacteria;Phormidesmiales;Phormidesmiaceae;Phormidesmis ANT.LACV5.1;	0	0	0	0	0	0	0	0	0	0	0	0	0	0
Bacteria;Cyanobacteria;Oxyphotobacteria;Pseudanabaenales;Pseudanabaenaceae;Pseudanabaena PCC-6802;	0	0	0	0	0	0	0	0	0	0	0	0	0	0
Bacteria;Cyanobacteria;Oxyphotobacteria;Pseudanabaenales;Pseudanabaenaceae;Pseudanabaena PCC-7429;	0	0	0	1	0	0	0	0	1	0	1	0	0	0
Bacteria;Cyanobacteria;Oxyphotobacteria;Pseudanabaenales;Pseudanabaenaceae;uncultured;	0	0	0	0	0	0	0	0	0	0	0	0	0	0
Bacteria;Cyanobacteria;Oxyphotobacteria;SepB-3;	0	0	0	0	0	0	0	0	0	0	0	0	0	0
Bacteria;Cyanobacteria;Oxyphotobacteria;Synechococcales;Cyanobiaceae;Cyanobium PCC-6307;	0	0	0	0	1	0	0	0	0	0	0	0	0	0
Bacteria;Cyanobacteria;Oxyphotobacteria;Synechococcales;Cyanobiaceae;Synechococcus CC9902;	0	0	0	0	0	0	0	0	0	0	0	0	0	0
Bacteria;Cyanobacteria;Oxyphotobacteria;Synechococcales;Synechococcaceae;Synechococcus PCC-7942;	0	0	0	0	0	0	0	0	0	0	0	0	0	0
Bacteria;Cyanobacteria;Oxyphotobacteria;Synechococcales;Synechococcaceae;uncultured;	0	0	0	0	0	0	0	0	0	0	0	0	0	0
Bacteria;Cyanobacteria;Oxyphotobacteria;Synechococcales;Synechococcales Incertae Sedis;Schizothrix LEGE 07164;	0	0	0	0	0	0	0	0	0	0	0	0	0	0
Bacteria;Cyanobacteria;Oxyphotobacteria;Thermosynechococcales;Thermosynechococcaceae;Synechococcus IR11;	0	0	0	0	0	0	0	0	0	0	0	0	0	0
Bacteria;Cyanobacteria;Sericytochromatia;	0	0	0	0	0	0	1	0	0	0	0	0	0	0
Bacteria;Deinococcus-Thermus;Deinococci;Deinococcales;Deinococcaceae;Deinococcus;	0	0	0	0	0	0	0	0	0	0	0	0	0	0
Bacteria;Deinococcus-Thermus;Deinococci;Deinococcales;Trueperaceae;Truepera;	0	0	0	0	0	0	0	0	0	0	0	0	0	0
Bacteria;Dependentiae;Babeliae;Babeliales;	0	0	0	0	0	0	1	0	0	0	0	0	0	0
Bacteria;Dependentiae;Babeliae;Babeliales;Vermiphilaceae;	0	0	0	0	0	0	0	0	0	0	0	0	0	0
Bacteria;Elusimicrobia;Elusimicrobia;Lineage IV;	0	0	2	1	1	0	0	0	0	0	0	0	0	0
Bacteria;Elusimicrobia;Lineage IIb;	0	0	0	0	0	0	0	0	0	0	0	0	0	0
Bacteria;Elusimicrobia;Rs-M47;	0	0	0	0	0	0	0	0	0	0	0	0	0	0
Bacteria;Epsilonbacteraeota;Campylobacteria;Campylobacterales;Arcobacteraceae;Arcobacter;	5	0	17	0	15	0	139	14	8	1	10	0	6	1
Bacteria;Epsilonbacteraeota;Campylobacteria;Campylobacterales;Campylobacteraceae;Campylobacter;	0	0	0	0	0	0	0	0	0	0	0	0	0	0
Bacteria;Epsilonbacteraeota;Campylobacteria;Campylobacterales;Helicobacteraceae;Helicobacter;	0	0	0	0	0	0	0	0	0	0	0	0	0	0
Bacteria;Epsilonbacteraeota;Campylobacteria;Campylobacterales;Helicobacteraceae;uncultured;	0	0	0	0	0	0	0	0	0	0	0	0	0	0
Bacteria;Epsilonbacteraeota;Campylobacteria;Campylobacterales;Nitratiruptoraceae;Nitratiruptor;	0	0	0	0	0	0	0	0	0	0	0	0	0	0
Bacteria;Epsilonbacteraeota;Campylobacteria;Campylobacterales;P6-b51;	0	0	0	0	0	0	0	0	0	0	0	0	0	0
Bacteria;Epsilonbacteraeota;Campylobacteria;Campylobacterales;Sulfurospirillaceae;Sulfurospirillum;	10	0	55	0	59	3	28	1	9	0	50	2	12	0
Bacteria;Epsilonbacteraeota;Campylobacteria;Campylobacterales;Sulfurovaceae;Sulfurovum;	139	10	47	4	36	1	272	26	41	4	101	6	58	1
Bacteria;Epsilonbacteraeota;Campylobacteria;Campylobacterales;Thiovulaceae;Sulfuricurvum;	10	1	14	0	8	3	18	0	2	0	4	0	7	0
Bacteria;Epsilonbacteraeota;Campylobacteria;Campylobacterales;Thiovulaceae;Sulfurimonas;	13	1	18	1	9	0	15	2	1	0	10	0	10	1
Bacteria;Epsilonbacteraeota;Campylobacteria;Campylobacterales;Thiovulaceae;Thiovulum;	1	0	0	0	0	0	0	0	0	0	0	0	0	0
Bacteria;Epsilonbacteraeota;Campylobacteria;Campylobacterales;uncultured;	45	2	20	0	42	2	35	3	10	0	15	1	8	1
Bacteria;FCPU426;	0	0	0	0	0	0	0	0	0	0	0	0	0	0
Bacteria;Fibrobacteres;Chitinivibrionia;Chitinivibrionales;Chitinivibrionaceae;possible genus 03;	0	0	0	0	0	0	0	0	0	0	0	0	0	0
Bacteria;Fibrobacteres;Chitinivibrionia;uncultured;	0	0	0	0	0	0	0	0	0	0	0	0	0	0
Bacteria;Fibrobacteres;Fibrobacteria;Fibrobacterales;B122;	0	0	1	1	1	0	0	0	0	0	0	0	0	0
Bacteria;Fibrobacteres;Fibrobacteria;Fibrobacterales;Fibrobacteraceae;	1	0	0	0	1	0	5	1	2	0	0	0	0	0
Bacteria;Fibrobacteres;Fibrobacteria;Fibrobacterales;Fibrobacteraceae;Fibrobacter;	0	0	0	0	0	0	0	0	0	0	0	0	0	0
Bacteria;Fibrobacteres;Fibrobacteria;Fibrobacterales;Fibrobacteraceae;possible genus 06;	0	0	0	0	0	0	0	0	1	0	0	0	0	0
Bacteria;Fibrobacteres;Fibrobacteria;Fibrobacterales;Fibrobacteraceae;uncultured;	0	0	0	0	0	0	0	0	0	0	0	0	0	0
Bacteria;Fibrobacteres;Fibrobacteria;Fibrobacterales;possible family 01;	0	0	0	0	0	0	0	0	0	0	0	0	0	0
Bacteria;Firmicutes;BRH-c20a;	0	0	2	0	1	0	0	0	0	0	0	0	0	0
Bacteria;Firmicutes;Bacilli;Bacillales;Bacillaceae;Bacillus;	2	0	0	0	0	0	0	0	0	0	0	0	0	0
Bacteria;Firmicutes;Bacilli;Bacillales;Family XII;Exiguobacterium;	0	0	0	0	0	0	0	0	0	0	1	0	0	0
Bacteria;Firmicutes;Bacilli;Bacillales;Paenibacillaceae;Paenibacillus;	1	0	0	0	0	0	0	0	0	0	0	0	0	0
Bacteria;Firmicutes;Bacilli;Bacillales;Planococcaceae;Domibacillus;	0	0	0	0	0	0	0	0	0	0	0	0	0	0
Bacteria;Firmicutes;Bacilli;Bacillales;Planococcaceae;Planococcus;	0	0	0	0	0	0	0	0	0	0	0	0	0	0
Bacteria;Firmicutes;Bacilli;Bacillales;Planococcaceae;Planomicrobium;	0	0	0	0	0	0	0	0	0	0	0	0	0	0
Bacteria;Firmicutes;Bacilli;Bacillales;Thermoactinomycetaceae;Shimazuella;	0	0	0	0	0	0	0	0	0	0	0	0	0	0
Bacteria;Firmicutes;Bacilli;Lactobacillales;Carnobacteriaceae;Atopococcus;	0	0	0	0	0	0	0	0	0	0	0	0	0	0
Bacteria;Firmicutes;Bacilli;Lactobacillales;Carnobacteriaceae;Carnobacterium;	1	0	0	0	0	0	0	0	0	0	0	0	0	0
Bacteria;Firmicutes;Bacilli;Lactobacillales;Carnobacteriaceae;Trichococcus;	0	0	1	0	0	0	0	0	5	0	26	5	0	0
Bacteria;Firmicutes;Bacilli;Lactobacillales;Enterococcaceae;Enterococcus;	0	0	0	0	0	0	0	0	0	0	0	0	0	0
Bacteria;Firmicutes;Clostridia;Clostridiales;Christensenellaceae;Christensenellaceae R-7 group;	0	0	0	0	0	0	1	0	0	0	0	0	0	0
Bacteria;Firmicutes;Clostridia;Clostridiales;Clostridiaceae 1;Clostridium sensu stricto 12;	0	0	3	0	12	1	1	0	1	0	31	4	0	0
Bacteria;Firmicutes;Clostridia;Clostridiales;Clostridiaceae 1;Clostridium sensu stricto 13;	0	0	3	0	38	0	0	0	5	1	75	9	0	0
Bacteria;Firmicutes;Clostridia;Clostridiales;Clostridiaceae 1;Clostridium sensu stricto 1;	0	0	1	0	13	3	0	0	0	0	25	3	0	0
Bacteria;Firmicutes;Clostridia;Clostridiales;Clostridiaceae 1;Clostridium sensu stricto 2;	0	0	0	0	0	0	0	0	0	0	0	0	0	0
Bacteria;Firmicutes;Clostridia;Clostridiales;Clostridiaceae 1;Clostridium sensu stricto 5;	0	0	0	0	0	0	0	0	0	0	0	0	0	0
Bacteria;Firmicutes;Clostridia;Clostridiales;Clostridiaceae 1;Clostridium sensu stricto 6;	0	0	0	0	0	0	0	0	0	0	0	0	0	0
Bacteria;Firmicutes;Clostridia;Clostridiales;Clostridiaceae 1;Clostridium sensu stricto 7;	0	0	0	0	0	0	0	0	0	0	0	0	0	0
Bacteria;Firmicutes;Clostridia;Clostridiales;Clostridiaceae 1;Clostridium sensu stricto 8;	1	0	1	0	0	0	0	0	1	0	6	0	0	0
Bacteria;Firmicutes;Clostridia;Clostridiales;Clostridiaceae 1;Clostridium sensu stricto 9;	0	0	2	0	0	0	1	0	0	0	2	0	0	0
Bacteria;Firmicutes;Clostridia;Clostridiales;Clostridiaceae 1;Fonticella;	0	0	0	0	0	0	0	0	0	0	0	0	0	0
Bacteria;Firmicutes;Clostridia;Clostridiales;Clostridiaceae 1;Youngiibacter;	0	0	0	0	0	0	0	0	0	0	0	0	0	0
Bacteria;Firmicutes;Clostridia;Clostridiales;Clostridiaceae 1;uncultured;	0	0	0	0	0	0	0	0	0	0	0	0	0	0
Bacteria;Firmicutes;Clostridia;Clostridiales;Clostridiaceae 3;Brassicibacter;	0	0	0	0	0	0	0	0	0	0	0	0	0	0
Bacteria;Firmicutes;Clostridia;Clostridiales;Defluviitaleaceae;Defluviitaleaceae UCG-011;	0	0	0	0	0	0	0	0	0	0	0	0	0	0
Bacteria;Firmicutes;Clostridia;Clostridiales;Eubacteriaceae;	0	0	0	0	0	0	0	0	0	0	0	0	0	0
Bacteria;Firmicutes;Clostridia;Clostridiales;Eubacteriaceae;Acetobacterium;	0	0	0	0	0	0	0	0	0	0	1	0	0	0
Bacteria;Firmicutes;Clostridia;Clostridiales;Eubacteriaceae;uncultured;	0	0	0	0	0	0	0	0	0	0	0	0	0	0
Bacteria;Firmicutes;Clostridia;Clostridiales;Family XI;Sedimentibacter;	0	0	0	0	3	0	0	0	0	1	2	0	0	0
Bacteria;Firmicutes;Clostridia;Clostridiales;Family XI;Sporanaerobacter;	0	0	0	0	0	0	0	0	0	0	2	0	0	0
Bacteria;Firmicutes;Clostridia;Clostridiales;Family XII;Acidaminobacter;	0	0	1	0	4	1	0	0	3	0	7	0	1	0
Bacteria;Firmicutes;Clostridia;Clostridiales;Family XII;Fusibacter;	0	0	3	0	6	0	0	0	1	1	13	0	0	0
Bacteria;Firmicutes;Clostridia;Clostridiales;Family XII;uncultured;	0	0	1	0	2	0	0	0	0	0	0	0	0	0
Bacteria;Firmicutes;Clostridia;Clostridiales;Family XIII;Anaerovorax;	0	0	1	0	2	0	0	0	2	0	3	0	1	0
Bacteria;Firmicutes;Clostridia;Clostridiales;Family XIII;[Eubacterium] brachy group;	0	0	0	0	0	0	0	0	0	0	0	0	0	0
Bacteria;Firmicutes;Clostridia;Clostridiales;Family XIII;uncultured;	0	0	0	0	0	0	0	0	0	0	0	0	0	0
Bacteria;Firmicutes;Clostridia;Clostridiales;Gracilibacteraceae;Lutispora;	0	0	0	0	0	0	0	0	0	0	0	0	0	0
Bacteria;Firmicutes;Clostridia;Clostridiales;Gracilibacteraceae;uncultured;	0	0	0	0	0	0	0	0	0	0	0	0	0	0
Bacteria;Firmicutes;Clostridia;Clostridiales;JTB215;	0	0	6	0	16	0	0	0	3	0	28	4	0	0
Bacteria;Firmicutes;Clostridia;Clostridiales;Lachnospiraceae;Anaerobium;	0	0	0	0	0	0	0	0	0	0	0	0	0	0
Bacteria;Firmicutes;Clostridia;Clostridiales;Lachnospiraceae;Anaerosporobacter;	0	0	0	0	0	0	0	0	0	0	0	0	0	0
Bacteria;Firmicutes;Clostridia;Clostridiales;Lachnospiraceae;Butyrivibrio 2;	0	0	1	0	0	0	0	0	0	0	0	0	0	0
Bacteria;Firmicutes;Clostridia;Clostridiales;Lachnospiraceae;Epulopiscium;	0	0	0	0	0	0	0	0	0	0	0	0	0	0
Bacteria;Firmicutes;Clostridia;Clostridiales;Lachnospiraceae;Lachnoclostridium;	0	0	0	0	0	0	0	0	0	0	0	0	0	0
Bacteria;Firmicutes;Clostridia;Clostridiales;Lachnospiraceae;Lachnospiraceae UCG-004;	0	0	0	0	0	0	0	0	0	0	0	0	0	0
Bacteria;Firmicutes;Clostridia;Clostridiales;Lachnospiraceae;Tyzzerella;	0	0	0	0	0	0	0	0	0	0	0	0	0	0
Bacteria;Firmicutes;Clostridia;Clostridiales;Lachnospiraceae;XBB1006;	0	0	0	0	0	0	0	0	0	0	1	0	0	0
Bacteria;Firmicutes;Clostridia;Clostridiales;Lachnospiraceae;[Eubacterium] ventriosum group;	0	0	0	0	0	0	0	0	0	0	0	0	0	0
Bacteria;Firmicutes;Clostridia;Clostridiales;Lachnospiraceae;uncultured;	0	0	0	0	1	0	0	0	0	0	2	1	0	0
Bacteria;Firmicutes;Clostridia;Clostridiales;Peptococcaceae;Desulfosporosinus;	0	0	0	0	0	0	0	0	0	0	0	0	0	0
Bacteria;Firmicutes;Clostridia;Clostridiales;Peptococcaceae;uncultured;	0	0	0	0	0	0	0	0	0	0	0	0	0	0
Bacteria;Firmicutes;Clostridia;Clostridiales;Peptostreptococcaceae;Peptoclostridium;	0	0	0	0	0	0	0	0	0	0	0	0	0	0
Bacteria;Firmicutes;Clostridia;Clostridiales;Peptostreptococcaceae;Proteocatella;	0	0	0	0	0	0	0	0	0	0	2	0	0	0
Bacteria;Firmicutes;Clostridia;Clostridiales;Peptostreptococcaceae;Romboutsia;	0	0	0	0	0	0	0	0	0	0	0	0	0	0
Bacteria;Firmicutes;Clostridia;Clostridiales;Peptostreptococcaceae;Terrisporobacter;	0	0	0	0	0	0	0	0	0	0	0	0	0	0
Bacteria;Firmicutes;Clostridia;Clostridiales;Ruminococcaceae;Anaerobacterium;	0	0	0	0	0	0	0	0	0	0	0	0	0	0
Bacteria;Firmicutes;Clostridia;Clostridiales;Ruminococcaceae;Ercella;	0	0	0	0	0	0	0	0	0	0	0	0	0	0
Bacteria;Firmicutes;Clostridia;Clostridiales;Ruminococcaceae;Ruminiclostridium 1;	0	0	0	0	0	0	0	0	0	0	0	0	0	0
Bacteria;Firmicutes;Clostridia;Clostridiales;Ruminococcaceae;Ruminococcaceae UCG-002;	0	0	0	0	0	0	0	0	0	0	0	0	0	0
Bacteria;Firmicutes;Clostridia;Clostridiales;Ruminococcaceae;Ruminococcaceae UCG-010;	0	0	0	0	0	0	0	0	0	0	0	0	0	0
Bacteria;Firmicutes;Clostridia;Clostridiales;Ruminococcaceae;Ruminococcus 1;	0	0	0	0	0	0	0	0	0	0	0	0	0	0
Bacteria;Firmicutes;Clostridia;Clostridiales;Ruminococcaceae;Sporobacter;	0	0	0	0	0	0	0	0	0	0	0	0	0	0
Bacteria;Firmicutes;Clostridia;Clostridiales;Ruminococcaceae;uncultured;	0	0	0	0	0	0	1	0	0	0	0	0	0	0
Bacteria;Firmicutes;Erysipelotrichia;Erysipelotrichales;Erysipelotrichaceae;Erysipelatoclostridium;	0	0	0	0	0	0	0	0	0	0	0	0	0	0
Bacteria;Firmicutes;Erysipelotrichia;Erysipelotrichales;Erysipelotrichaceae;Erysipelothrix;	2	0	1	2	0	0	0	1	1	0	3	0	0	0
Bacteria;Firmicutes;Negativicutes;Selenomonadales;Acidaminococcaceae;Succinispira;	0	0	0	0	0	0	0	0	0	0	0	0	0	0
Bacteria;Firmicutes;Negativicutes;Selenomonadales;Veillonellaceae;Anaerospora;	0	0	1	0	0	0	0	0	0	0	0	0	0	0
Bacteria;Firmicutes;Negativicutes;Selenomonadales;Veillonellaceae;Pelosinus;	0	0	0	0	0	0	0	0	0	0	8	0	0	0
Bacteria;Firmicutes;Negativicutes;Selenomonadales;Veillonellaceae;Selenomonas;	0	0	0	0	0	0	0	0	0	0	0	0	0	0
Bacteria;Firmicutes;Negativicutes;Selenomonadales;Veillonellaceae;uncultured;	0	0	0	0	0	0	0	0	0	0	0	0	0	0
Bacteria;Fusobacteria;Fusobacteriia;Fusobacteriales;Fusobacteriaceae;Cetobacterium;	0	0	0	0	0	0	0	0	0	0	0	0	0	0
Bacteria;Fusobacteria;Fusobacteriia;Fusobacteriales;Leptotrichiaceae;Hypnocyclicus;	0	0	14	1	25	1	3	0	8	1	74	9	5	1
Bacteria;Fusobacteria;Fusobacteriia;Fusobacteriales;Leptotrichiaceae;uncultured;	0	0	6	0	10	1	0	0	3	0	25	1	0	0
Bacteria;Gemmatimonadetes;Gemmatimonadetes;Gemmatimonadales;Gemmatimonadaceae;Gemmatimonas;	0	0	0	0	0	0	0	0	0	0	0	0	0	0
Bacteria;Gemmatimonadetes;Gemmatimonadetes;Gemmatimonadales;Gemmatimonadaceae;uncultured;	1	0	0	0	1	0	0	0	0	0	0	0	0	0
Bacteria;Hydrogenedentes;Hydrogenedentia;Hydrogenedentiales;Hydrogenedensaceae;	0	0	0	0	0	0	0	0	0	0	0	0	0	0
Bacteria;Kiritimatiellaeota;Kiritimatiellae;Kiritimatiellales;Kiritimatiellaceae;MSBL3;	6	0	4	0	7	0	14	2	3	0	3	1	1	0
Bacteria;Kiritimatiellaeota;Kiritimatiellae;Kiritimatiellales;Kiritimatiellaceae;R76-B128;	0	0	0	0	0	0	0	0	0	0	0	0	0	0
Bacteria;Kiritimatiellaeota;Kiritimatiellae;WCHB1-41;	0	0	0	0	0	0	0	0	0	0	0	0	0	0
Bacteria;LCP-89;	0	0	0	0	8	0	0	0	0	0	2	1	0	0
Bacteria;Latescibacteria;	2	1	0	0	0	0	0	0	0	0	0	0	0	0
Bacteria;Lentisphaerae;Lentisphaeria;Victivallales;	0	0	0	0	0	0	0	0	0	0	0	0	0	0
Bacteria;Lentisphaerae;Lentisphaeria;Victivallales;GWF2-44-16;	1	0	0	0	0	0	1	0	0	0	0	0	1	0
Bacteria;Lentisphaerae;Lentisphaeria;Victivallales;SBZC-4624;	0	0	0	0	0	0	0	0	0	0	0	0	0	0
Bacteria;Lentisphaerae;Oligosphaeria;SS1-B-02-17;	0	0	0	0	0	0	0	0	0	0	0	0	0	0
Bacteria;Margulisbacteria;	0	0	8	1	2	0	1	0	2	0	2	0	0	0
Bacteria;Modulibacteria;Moduliflexia;Moduliflexales;Moduliflexaceae;Candidatus Moduliflexus;	0	0	1	0	0	0	1	0	0	0	0	0	0	0
Bacteria;Nitrospirae;Nitrospira;Nitrospirales;Nitrospiraceae;Nitrospira;	0	0	0	0	0	1	0	0	0	0	0	0	0	0
Bacteria;Omnitrophicaeota;	0	0	1	0	1	0	1	0	0	0	0	1	0	0
Bacteria;Omnitrophicaeota;Omnitrophia;Omnitrophales;Omnitrophaceae;Candidatus Omnitrophus;	0	0	0	0	0	0	0	0	0	0	0	0	0	0
Bacteria;Patescibacteria;ABY1;Candidatus Falkowbacteria;	0	0	0	0	0	0	0	0	0	0	0	0	0	0
Bacteria;Patescibacteria;Gracilibacteria;	0	0	0	0	1	0	0	0	1	0	2	0	1	0
Bacteria;Patescibacteria;Gracilibacteria;Absconditabacteriales (SR1);	1	0	4	1	2	0	1	1	2	0	2	0	3	0
Bacteria;Patescibacteria;Gracilibacteria;Candidatus Abawacabacteria;	0	0	0	0	0	0	0	0	0	0	0	0	0	0
Bacteria;Patescibacteria;Gracilibacteria;JGI 0000069-P22;	3	0	0	0	3	0	22	1	3	0	1	2	2	0
Bacteria;Patescibacteria;Microgenomatia;Candidatus Shapirobacteria;	0	0	0	0	0	0	0	0	0	0	0	0	0	0
Bacteria;Patescibacteria;Saccharimonadia;Saccharimonadales;	0	0	0	0	0	0	0	0	0	0	0	0	0	0
Bacteria;Planctomycetes;OM190;	0	0	0	0	0	0	0	0	0	0	0	0	0	0
Bacteria;Planctomycetes;Phycisphaerae;MSBL9;GWC2-45-44;	0	0	0	0	0	0	0	0	0	0	0	0	0	0
Bacteria;Planctomycetes;Phycisphaerae;MSBL9;KCLunmb-38-53;	0	0	0	0	0	0	0	0	0	0	0	0	0	0
Bacteria;Planctomycetes;Phycisphaerae;MSBL9;SM23-30;	0	0	0	0	0	0	0	0	0	0	0	0	0	0
Bacteria;Planctomycetes;Phycisphaerae;MSBL9;ST-NAGAB-D1;	0	0	0	0	0	0	1	0	0	0	0	0	0	0
Bacteria;Planctomycetes;Phycisphaerae;Phycisphaerales;Phycisphaeraceae;AKYG587;	1	0	0	0	0	0	0	0	0	0	0	0	0	0
Bacteria;Planctomycetes;Phycisphaerae;Phycisphaerales;Phycisphaeraceae;CL500-3;	0	0	0	0	0	0	0	0	0	0	0	0	0	0
Bacteria;Planctomycetes;Phycisphaerae;Phycisphaerales;Phycisphaeraceae;SM1A02;	0	0	1	0	1	0	0	0	1	0	0	0	0	0
Bacteria;Planctomycetes;Phycisphaerae;Pla1 lineage;	0	0	0	0	0	0	0	0	0	0	0	0	0	0
Bacteria;Planctomycetes;Phycisphaerae;Tepidisphaerales;WD2101 soil group;	0	0	0	0	0	0	0	0	0	0	0	0	0	0
Bacteria;Planctomycetes;Pla4 lineage;	0	0	0	0	0	0	1	0	0	0	0	0	0	0
Bacteria;Planctomycetes;Planctomycetacia;Gemmatales;Gemmataceae;Fimbriiglobus;	0	0	0	0	0	0	0	0	0	0	0	0	0	0
Bacteria;Planctomycetes;Planctomycetacia;Gemmatales;Gemmataceae;Gemmata;	0	0	0	0	0	0	0	0	0	0	0	0	0	0
Bacteria;Planctomycetes;Planctomycetacia;Gemmatales;Gemmataceae;Telmatocola;	0	0	0	0	0	0	0	0	0	0	0	0	0	0
Bacteria;Planctomycetes;Planctomycetacia;Gemmatales;Gemmataceae;uncultured;	1	0	0	0	0	0	0	0	0	0	0	0	0	0
Bacteria;Planctomycetes;Planctomycetacia;Isosphaerales;Isosphaeraceae;uncultured;	0	0	0	0	0	0	0	0	0	0	0	0	0	0
Bacteria;Planctomycetes;Planctomycetacia;Pirellulales;Pirellulaceae;Blastopirellula;	0	0	0	0	0	0	0	0	0	0	0	0	0	0
Bacteria;Planctomycetes;Planctomycetacia;Pirellulales;Pirellulaceae;Candidatus Anammoximicrobium;	0	0	0	0	0	0	1	0	0	0	0	0	0	0
Bacteria;Planctomycetes;Planctomycetacia;Pirellulales;Pirellulaceae;Pir4 lineage;	0	0	0	0	0	0	0	0	0	0	0	0	0	0
Bacteria;Planctomycetes;Planctomycetacia;Pirellulales;Pirellulaceae;Pirellula;	0	0	0	0	0	0	0	0	0	0	0	0	0	0
Bacteria;Planctomycetes;Planctomycetacia;Pirellulales;Pirellulaceae;Rhodopirellula;	0	0	0	0	0	0	0	0	0	0	0	0	0	0
Bacteria;Planctomycetes;Planctomycetacia;Pirellulales;Pirellulaceae;Rubripirellula;	0	0	0	0	0	0	0	0	0	0	0	0	0	0
Bacteria;Planctomycetes;Planctomycetacia;Pirellulales;Pirellulaceae;uncultured;	0	0	0	0	0	0	0	0	2	0	0	0	0	0
Bacteria;Planctomycetes;Planctomycetacia;Planctomycetales;Rubinisphaeraceae;SH-PL14;	0	0	0	0	0	0	0	0	0	0	0	0	0	0
Bacteria;Planctomycetes;Planctomycetacia;Planctomycetales;Rubinisphaeraceae;uncultured;	0	0	0	0	0	0	0	0	0	0	0	0	0	0
Bacteria;Planctomycetes;Planctomycetacia;Planctomycetales;uncultured;	0	0	0	0	0	0	0	0	0	0	0	0	0	0
Bacteria;Planctomycetes;Planctomycetacia;uncultured;	0	0	0	0	0	0	0	0	0	0	0	0	0	0
Bacteria;Planctomycetes;vadinHA49;	1	0	0	0	0	0	0	0	0	0	0	0	0	0
Bacteria;Proteobacteria;Alphaproteobacteria;Acetobacterales;Acetobacteraceae;Craurococcus;	0	0	0	0	0	0	0	0	0	0	0	0	0	0
Bacteria;Proteobacteria;Alphaproteobacteria;Acetobacterales;Acetobacteraceae;Roseomonas;	0	0	0	0	0	0	0	0	0	0	1	0	0	0
Bacteria;Proteobacteria;Alphaproteobacteria;Acetobacterales;Acetobacteraceae;Rubritepida;	0	0	0	0	0	0	0	0	0	0	0	0	0	0
Bacteria;Proteobacteria;Alphaproteobacteria;Acetobacterales;Acetobacteraceae;uncultured;	2	0	0	0	0	0	0	0	0	0	0	0	0	0
Bacteria;Proteobacteria;Alphaproteobacteria;Acetobacterales;Acetobacterales Incertae Sedis;	0	0	0	0	0	0	0	0	0	0	0	0	0	0
Bacteria;Proteobacteria;Alphaproteobacteria;Azospirillales;Azospirillaceae;Skermanella;	0	0	0	0	0	0	0	0	0	0	0	0	0	0
Bacteria;Proteobacteria;Alphaproteobacteria;Caedibacterales;Caedibacteraceae;uncultured;	0	0	0	0	0	0	0	0	0	0	0	0	0	0
Bacteria;Proteobacteria;Alphaproteobacteria;Caulobacterales;Caulobacteraceae;Caulobacter;	0	0	1	0	0	0	0	0	0	0	0	0	0	0
Bacteria;Proteobacteria;Alphaproteobacteria;Caulobacterales;Caulobacteraceae;Phenylobacterium;	0	0	0	0	0	0	0	0	0	0	0	0	0	0
Bacteria;Proteobacteria;Alphaproteobacteria;Caulobacterales;Caulobacteraceae;uncultured;	0	0	0	0	0	0	0	0	0	0	0	0	1	0
Bacteria;Proteobacteria;Alphaproteobacteria;Caulobacterales;Hyphomonadaceae;Hirschia;	0	0	0	0	0	0	0	0	0	0	0	0	0	0
Bacteria;Proteobacteria;Alphaproteobacteria;Caulobacterales;Hyphomonadaceae;SWB02;	0	0	0	0	0	0	0	0	0	0	0	0	0	0
Bacteria;Proteobacteria;Alphaproteobacteria;Caulobacterales;Parvularculaceae;Amphiplicatus;	0	0	0	0	0	0	0	0	0	0	0	0	0	0
Bacteria;Proteobacteria;Alphaproteobacteria;Dongiales;Dongiaceae;Dongia;	0	0	0	0	0	0	0	0	0	0	0	0	0	0
Bacteria;Proteobacteria;Alphaproteobacteria;Holosporales;Holosporaceae;Candidatus Bealeia;	0	0	0	0	0	0	0	0	0	0	1	0	0	0
Bacteria;Proteobacteria;Alphaproteobacteria;Holosporales;Holosporaceae;uncultured;	0	0	0	0	0	0	0	0	0	0	0	0	0	0
Bacteria;Proteobacteria;Alphaproteobacteria;Micavibrionales;uncultured;	0	0	1	0	0	0	0	0	0	0	0	0	0	0
Bacteria;Proteobacteria;Alphaproteobacteria;Paracaedibacterales;Paracaedibacteraceae;Candidatus Captivus;	0	0	0	0	0	0	0	0	0	0	0	0	0	0
Bacteria;Proteobacteria;Alphaproteobacteria;Paracaedibacterales;Paracaedibacteraceae;Candidatus Paracaedibacter;	0	0	0	0	0	0	0	0	0	0	0	0	0	0
Bacteria;Proteobacteria;Alphaproteobacteria;Paracaedibacterales;Paracaedibacteraceae;uncultured;	1	0	0	0	1	0	0	0	1	0	5	0	3	0
Bacteria;Proteobacteria;Alphaproteobacteria;Reyranellales;Reyranellaceae;Reyranella;	0	0	0	0	0	0	1	0	0	0	0	0	0	0
Bacteria;Proteobacteria;Alphaproteobacteria;Rhizobiales;A0839;	0	0	0	0	0	0	0	0	0	0	0	0	0	0
Bacteria;Proteobacteria;Alphaproteobacteria;Rhizobiales;Beijerinckiaceae;Bosea;	0	0	0	0	0	0	0	0	0	0	0	0	0	0
Bacteria;Proteobacteria;Alphaproteobacteria;Rhizobiales;Beijerinckiaceae;FukuN57;	0	0	0	0	0	0	1	0	0	0	0	0	0	0
Bacteria;Proteobacteria;Alphaproteobacteria;Rhizobiales;Beijerinckiaceae;Methylobacterium;	0	0	0	0	0	0	0	0	0	0	0	0	0	0
Bacteria;Proteobacteria;Alphaproteobacteria;Rhizobiales;Beijerinckiaceae;Methylocystis;	0	0	1	0	0	0	0	0	0	0	0	0	0	0
Bacteria;Proteobacteria;Alphaproteobacteria;Rhizobiales;Beijerinckiaceae;Methyloferula;	0	0	0	0	0	0	0	0	0	0	0	0	0	0
Bacteria;Proteobacteria;Alphaproteobacteria;Rhizobiales;Beijerinckiaceae;Microvirga;	0	0	0	0	0	0	1	0	0	0	0	0	0	0
Bacteria;Proteobacteria;Alphaproteobacteria;Rhizobiales;Beijerinckiaceae;Psychroglaciecola;	0	0	0	0	0	0	0	0	0	0	0	0	0	0
Bacteria;Proteobacteria;Alphaproteobacteria;Rhizobiales;Beijerinckiaceae;alphaI cluster;	0	0	0	0	0	0	0	0	0	0	0	0	0	0
Bacteria;Proteobacteria;Alphaproteobacteria;Rhizobiales;Beijerinckiaceae;uncultured;	0	0	0	0	0	0	0	0	0	0	0	0	0	0
Bacteria;Proteobacteria;Alphaproteobacteria;Rhizobiales;C2U;	0	0	0	0	0	0	0	0	0	0	0	0	0	0
Bacteria;Proteobacteria;Alphaproteobacteria;Rhizobiales;D05-2;	0	0	0	0	0	0	0	0	0	0	0	0	0	0
Bacteria;Proteobacteria;Alphaproteobacteria;Rhizobiales;Devosiaceae;Devosia;	0	0	0	0	0	0	0	0	0	0	0	0	0	1
Bacteria;Proteobacteria;Alphaproteobacteria;Rhizobiales;Devosiaceae;uncultured;	0	0	0	0	0	0	0	0	0	0	0	0	0	0
Bacteria;Proteobacteria;Alphaproteobacteria;Rhizobiales;Hyphomicrobiaceae;Filomicrobium;	0	0	0	0	0	0	0	0	0	0	0	0	0	0
Bacteria;Proteobacteria;Alphaproteobacteria;Rhizobiales;Hyphomicrobiaceae;Hyphomicrobium;	0	0	0	0	0	0	0	0	0	0	0	0	0	0
Bacteria;Proteobacteria;Alphaproteobacteria;Rhizobiales;Hyphomicrobiaceae;Pedomicrobium;	0	0	0	0	0	0	0	0	0	0	0	0	0	0
Bacteria;Proteobacteria;Alphaproteobacteria;Rhizobiales;Hyphomicrobiaceae;uncultured;	0	0	0	0	0	0	0	0	0	0	0	0	0	0
Bacteria;Proteobacteria;Alphaproteobacteria;Rhizobiales;Methyloligellaceae;uncultured;	0	0	0	0	0	0	0	0	0	0	0	0	0	0
Bacteria;Proteobacteria;Alphaproteobacteria;Rhizobiales;Pleomorphomonadaceae;Chthonobacter;	0	0	0	0	0	0	0	0	0	0	0	0	0	0
Bacteria;Proteobacteria;Alphaproteobacteria;Rhizobiales;Pleomorphomonadaceae;Prosthecomicrobium;	0	0	0	0	0	0	0	0	0	0	0	0	0	0
Bacteria;Proteobacteria;Alphaproteobacteria;Rhizobiales;Pleomorphomonadaceae;uncultured;	0	0	0	0	0	0	0	0	0	0	0	0	0	0
Bacteria;Proteobacteria;Alphaproteobacteria;Rhizobiales;Rhizobiaceae;Allorhizobium-Neorhizobium-Pararhizobium-Rhizobium;	1	0	0	0	0	0	0	0	0	0	0	0	0	0
Bacteria;Proteobacteria;Alphaproteobacteria;Rhizobiales;Rhizobiaceae;Aminobacter;	0	0	0	0	0	0	0	0	0	0	0	0	0	0
Bacteria;Proteobacteria;Alphaproteobacteria;Rhizobiales;Rhizobiaceae;Hoeflea;	0	0	0	0	0	0	0	0	0	0	0	0	0	0
Bacteria;Proteobacteria;Alphaproteobacteria;Rhizobiales;Rhizobiaceae;Mesorhizobium;	0	0	0	0	0	0	0	0	0	0	0	0	0	0
Bacteria;Proteobacteria;Alphaproteobacteria;Rhizobiales;Rhizobiaceae;Nitratireductor;	0	0	0	0	0	0	0	0	0	0	0	0	0	0
Bacteria;Proteobacteria;Alphaproteobacteria;Rhizobiales;Rhizobiaceae;uncultured;	0	0	0	0	0	0	0	0	0	0	0	0	0	1
Bacteria;Proteobacteria;Alphaproteobacteria;Rhizobiales;Rhizobiales Incertae Sedis;Bauldia;	0	0	0	0	0	0	0	0	0	0	0	0	0	0
Bacteria;Proteobacteria;Alphaproteobacteria;Rhizobiales;Rhizobiales Incertae Sedis;Nordella;	0	0	0	0	0	0	0	0	0	0	0	0	0	0
Bacteria;Proteobacteria;Alphaproteobacteria;Rhizobiales;Rhizobiales Incertae Sedis;Phreatobacter;	0	0	0	0	0	0	0	0	0	0	0	0	0	0
Bacteria;Proteobacteria;Alphaproteobacteria;Rhizobiales;Rhizobiales Incertae Sedis;uncultured;	0	0	2	0	0	0	0	0	0	0	0	0	0	0
Bacteria;Proteobacteria;Alphaproteobacteria;Rhizobiales;Xanthobacteraceae;Afipia;	0	0	0	0	0	0	0	0	0	0	0	0	0	0
Bacteria;Proteobacteria;Alphaproteobacteria;Rhizobiales;Xanthobacteraceae;Bradyrhizobium;	0	0	0	0	0	0	0	0	0	0	0	0	0	0
Bacteria;Proteobacteria;Alphaproteobacteria;Rhizobiales;Xanthobacteraceae;Pseudorhodoplanes;	0	0	0	0	0	0	0	0	0	0	0	0	0	0
Bacteria;Proteobacteria;Alphaproteobacteria;Rhizobiales;Xanthobacteraceae;Rhodoplanes;	0	0	0	0	0	0	0	0	0	0	0	0	0	0
Bacteria;Proteobacteria;Alphaproteobacteria;Rhizobiales;Xanthobacteraceae;Xanthobacter;	0	0	0	0	0	0	0	0	0	0	0	0	0	0
Bacteria;Proteobacteria;Alphaproteobacteria;Rhizobiales;Xanthobacteraceae;uncultured;	0	0	0	0	0	0	1	0	0	0	0	0	0	0
Bacteria;Proteobacteria;Alphaproteobacteria;Rhizobiales;uncultured;	0	0	0	0	0	0	0	0	0	0	0	0	0	0
Bacteria;Proteobacteria;Alphaproteobacteria;Rhodobacterales;Rhodobacteraceae;Amaricoccus;	0	0	0	0	0	0	0	0	0	0	0	0	0	0
Bacteria;Proteobacteria;Alphaproteobacteria;Rhodobacterales;Rhodobacteraceae;Cereibacter;	0	0	0	0	0	0	0	0	0	0	0	0	0	0
Bacteria;Proteobacteria;Alphaproteobacteria;Rhodobacterales;Rhodobacteraceae;Defluviimonas;	0	0	0	0	1	0	0	0	0	0	0	0	0	0
Bacteria;Proteobacteria;Alphaproteobacteria;Rhodobacterales;Rhodobacteraceae;Falsirhodobacter;	0	0	0	0	0	0	0	0	0	0	0	0	0	0
Bacteria;Proteobacteria;Alphaproteobacteria;Rhodobacterales;Rhodobacteraceae;Gemmobacter;	1	0	1	0	0	0	0	0	0	0	0	0	0	0
Bacteria;Proteobacteria;Alphaproteobacteria;Rhodobacterales;Rhodobacteraceae;HIMB11;	0	0	0	0	0	0	0	0	0	0	0	0	0	0
Bacteria;Proteobacteria;Alphaproteobacteria;Rhodobacterales;Rhodobacteraceae;Ketogulonicigenium;	0	0	0	0	0	0	0	0	0	0	0	0	0	0
Bacteria;Proteobacteria;Alphaproteobacteria;Rhodobacterales;Rhodobacteraceae;Loktanella;	0	0	0	0	0	0	0	0	0	0	0	0	0	0
Bacteria;Proteobacteria;Alphaproteobacteria;Rhodobacterales;Rhodobacteraceae;Paracoccus;	1	0	0	0	0	0	0	0	0	0	0	0	0	0
Bacteria;Proteobacteria;Alphaproteobacteria;Rhodobacterales;Rhodobacteraceae;Pseudorhodobacter;	0	0	0	0	0	0	1	0	0	0	0	0	0	0
Bacteria;Proteobacteria;Alphaproteobacteria;Rhodobacterales;Rhodobacteraceae;Rhodobacter;	0	0	0	0	0	0	0	0	0	0	0	0	0	0
Bacteria;Proteobacteria;Alphaproteobacteria;Rhodobacterales;Rhodobacteraceae;Roseovarius;	0	0	0	0	0	0	0	0	0	0	0	0	0	0
Bacteria;Proteobacteria;Alphaproteobacteria;Rhodobacterales;Rhodobacteraceae;Rubellimicrobium;	0	0	0	0	0	0	0	0	0	0	0	0	0	0
Bacteria;Proteobacteria;Alphaproteobacteria;Rhodobacterales;Rhodobacteraceae;Rubribacterium;	0	0	0	0	0	0	0	0	0	0	0	0	0	0
Bacteria;Proteobacteria;Alphaproteobacteria;Rhodobacterales;Rhodobacteraceae;Seohaeicola;	0	0	0	0	0	0	0	0	0	0	0	0	0	0
Bacteria;Proteobacteria;Alphaproteobacteria;Rhodobacterales;Rhodobacteraceae;Tabrizicola;	0	0	0	0	0	0	0	0	0	0	0	0	0	0
Bacteria;Proteobacteria;Alphaproteobacteria;Rhodobacterales;Rhodobacteraceae;Thioclava;	2	0	0	0	0	0	0	0	0	0	0	0	0	0
Bacteria;Proteobacteria;Alphaproteobacteria;Rhodobacterales;Rhodobacteraceae;Tropicimonas;	0	0	0	0	0	0	0	0	0	0	0	0	0	0
Bacteria;Proteobacteria;Alphaproteobacteria;Rhodobacterales;Rhodobacteraceae;uncultured;	1	0	0	0	1	0	0	0	0	0	0	0	0	0
Bacteria;Proteobacteria;Alphaproteobacteria;Rhodospirillales;Rhodopirillaceae;Defluviicoccus;	0	0	0	0	0	0	0	0	0	0	0	0	0	0
Bacteria;Proteobacteria;Alphaproteobacteria;Rhodospirillales;Thalassospiraceae;Thalassospira;	0	0	0	0	0	0	0	0	0	0	0	0	0	0
Bacteria;Proteobacteria;Alphaproteobacteria;Rhodospirillales;uncultured;	1	0	0	0	0	0	1	0	0	0	0	0	0	0
Bacteria;Proteobacteria;Alphaproteobacteria;Rickettsiales;Midichloriaceae;Candidatus Jidaibacter;	0	0	0	0	0	0	0	0	0	0	0	0	0	0
Bacteria;Proteobacteria;Alphaproteobacteria;Rickettsiales;Midichloriaceae;MD3-55;	0	0	0	0	0	0	0	0	0	0	0	0	0	0
Bacteria;Proteobacteria;Alphaproteobacteria;Rickettsiales;Mitochondria;	0	0	0	0	0	0	0	0	0	0	0	0	0	0
Bacteria;Proteobacteria;Alphaproteobacteria;Rickettsiales;Rickettsiaceae;Candidatus Megaira;	0	0	0	0	0	0	0	0	1	0	0	0	0	0
Bacteria;Proteobacteria;Alphaproteobacteria;Rickettsiales;Rickettsiaceae;Rickettsia;	0	0	0	0	0	0	0	0	0	0	0	0	0	0
Bacteria;Proteobacteria;Alphaproteobacteria;Rickettsiales;Rickettsiaceae;uncultured;	0	0	0	0	0	0	0	0	0	0	0	0	0	0
Bacteria;Proteobacteria;Alphaproteobacteria;Rickettsiales;SM2D12;	0	0	0	0	0	0	0	0	0	0	0	0	0	0
Bacteria;Proteobacteria;Alphaproteobacteria;Rickettsiales;bac2nit3;	0	0	0	0	0	0	0	0	0	0	0	0	1	0
Bacteria;Proteobacteria;Alphaproteobacteria;Sphingomonadales;Sphingomonadaceae;Altererythrobacter;	1	0	0	0	0	0	0	0	0	0	0	0	0	0
Bacteria;Proteobacteria;Alphaproteobacteria;Sphingomonadales;Sphingomonadaceae;Croceicoccus;	0	0	0	0	0	0	0	0	0	0	0	0	0	0
Bacteria;Proteobacteria;Alphaproteobacteria;Sphingomonadales;Sphingomonadaceae;Erythrobacter;	0	0	0	0	0	0	0	0	0	0	0	0	0	0
Bacteria;Proteobacteria;Alphaproteobacteria;Sphingomonadales;Sphingomonadaceae;Novosphingobium;	0	0	1	0	0	0	0	0	0	0	0	0	0	0
Bacteria;Proteobacteria;Alphaproteobacteria;Sphingomonadales;Sphingomonadaceae;Polymorphobacter;	0	0	0	0	0	0	0	0	0	0	0	0	0	0
Bacteria;Proteobacteria;Alphaproteobacteria;Sphingomonadales;Sphingomonadaceae;Porphyrobacter;	0	0	0	0	0	0	0	0	0	0	0	0	0	0
Bacteria;Proteobacteria;Alphaproteobacteria;Sphingomonadales;Sphingomonadaceae;Qipengyuania;	0	0	0	0	0	0	0	0	0	0	0	0	0	0
Bacteria;Proteobacteria;Alphaproteobacteria;Sphingomonadales;Sphingomonadaceae;Rhizorhapis;	0	0	0	0	0	0	0	0	0	0	0	0	0	0
Bacteria;Proteobacteria;Alphaproteobacteria;Sphingomonadales;Sphingomonadaceae;Sandaracinobacter;	0	0	0	0	0	0	0	0	0	0	0	0	0	0
Bacteria;Proteobacteria;Alphaproteobacteria;Sphingomonadales;Sphingomonadaceae;Sandarakinorhabdus;	0	0	0	0	0	0	0	0	0	0	0	0	0	0
Bacteria;Proteobacteria;Alphaproteobacteria;Sphingomonadales;Sphingomonadaceae;Sphingomonas;	1	0	0	0	0	0	2	0	0	0	0	0	0	0
Bacteria;Proteobacteria;Alphaproteobacteria;Sphingomonadales;Sphingomonadaceae;Sphingopyxis;	0	0	0	0	0	0	0	0	0	0	0	0	0	0
Bacteria;Proteobacteria;Alphaproteobacteria;Sphingomonadales;Sphingomonadaceae;Sphingorhabdus;	0	0	0	0	1	0	0	0	0	0	0	0	0	0
Bacteria;Proteobacteria;Alphaproteobacteria;Sphingomonadales;Sphingomonadaceae;Sphingosinicella;	0	0	1	0	0	0	0	0	0	0	0	0	0	0
Bacteria;Proteobacteria;Alphaproteobacteria;Sphingomonadales;Sphingomonadaceae;uncultured;	0	0	0	0	0	0	0	0	0	0	0	0	0	0
Bacteria;Proteobacteria;Alphaproteobacteria;Tistrellales;Geminicoccaceae;Candidatus Alysiosphaera;	0	0	0	0	0	0	0	0	0	0	0	0	0	0
Bacteria;Proteobacteria;Alphaproteobacteria;Tistrellales;Geminicoccaceae;Geminicoccus;	0	0	0	0	0	0	0	0	0	0	0	0	0	0
Bacteria;Proteobacteria;Alphaproteobacteria;Tistrellales;Tistrellaceae;Tistrella;	0	0	0	0	0	0	0	0	0	0	0	0	0	0
Bacteria;Proteobacteria;Alphaproteobacteria;uncultured;	0	0	0	0	0	0	0	0	0	0	0	0	0	0
Bacteria;Proteobacteria;Deltaproteobacteria;Bdellovibrionales;Bacteriovoracaceae;Bacteriovorax;	0	0	0	0	0	0	0	0	0	0	0	0	0	0
Bacteria;Proteobacteria;Deltaproteobacteria;Bdellovibrionales;Bacteriovoracaceae;Peredibacter;	0	0	0	0	0	0	0	0	0	0	0	0	0	0
Bacteria;Proteobacteria;Deltaproteobacteria;Bdellovibrionales;Bacteriovoracaceae;uncultured;	0	0	0	0	2	0	0	0	0	0	0	0	0	0
Bacteria;Proteobacteria;Deltaproteobacteria;Bdellovibrionales;Bdellovibrionaceae;Bdellovibrio;	17	2	2	0	2	3	1	0	0	0	17	0	0	0
Bacteria;Proteobacteria;Deltaproteobacteria;Bdellovibrionales;Bdellovibrionaceae;OM27 clade;	4	0	3	0	1	0	84	9	2	0	1	0	4	1
Bacteria;Proteobacteria;Deltaproteobacteria;Bradymonadales;	0	0	0	0	0	0	0	0	0	0	0	0	0	0
Bacteria;Proteobacteria;Deltaproteobacteria;Deltaproteobacteria Incertae Sedis;Syntrophorhabdaceae;Syntrophorhabdus;	0	0	0	0	0	0	0	0	0	0	0	0	0	0
Bacteria;Proteobacteria;Deltaproteobacteria;Desulfarculales;Desulfarculaceae;Desulfatiglans;	2	0	1	0	0	1	0	0	0	0	0	0	2	0
Bacteria;Proteobacteria;Deltaproteobacteria;Desulfarculales;Desulfarculaceae;uncultured;	25	0	108	0	0	0	17	2	7	0	0	1	2	1
Bacteria;Proteobacteria;Deltaproteobacteria;Desulfobacterales;Desulfobacteraceae;Desulfatibacillum;	0	0	0	0	0	0	0	0	0	0	0	0	0	0
Bacteria;Proteobacteria;Deltaproteobacteria;Desulfobacterales;Desulfobacteraceae;Desulfatiferula;	0	0	1	0	0	0	0	0	0	0	0	0	0	0
Bacteria;Proteobacteria;Deltaproteobacteria;Desulfobacterales;Desulfobacteraceae;Desulfatirhabdium;	3	0	4	0	2	0	1	0	0	0	4	1	1	0
Bacteria;Proteobacteria;Deltaproteobacteria;Desulfobacterales;Desulfobacteraceae;Desulfobacter;	0	0	0	0	0	0	0	0	0	0	0	0	0	0
Bacteria;Proteobacteria;Deltaproteobacteria;Desulfobacterales;Desulfobacteraceae;Desulfobacterium;	0	0	0	0	0	0	0	0	0	0	0	0	0	0
Bacteria;Proteobacteria;Deltaproteobacteria;Desulfobacterales;Desulfobacteraceae;Desulfococcus;	0	1	0	0	0	0	0	0	0	0	0	0	0	0
Bacteria;Proteobacteria;Deltaproteobacteria;Desulfobacterales;Desulfobacteraceae;Desulfonema;	2	0	8	1	17	1	1	0	1	1	4	1	3	0
Bacteria;Proteobacteria;Deltaproteobacteria;Desulfobacterales;Desulfobacteraceae;Desulforegula;	0	0	0	0	0	0	0	0	2	0	0	0	0	0
Bacteria;Proteobacteria;Deltaproteobacteria;Desulfobacterales;Desulfobacteraceae;Desulfosarcina;	0	0	0	0	0	0	0	0	0	0	0	0	0	0
Bacteria;Proteobacteria;Deltaproteobacteria;Desulfobacterales;Desulfobacteraceae;SEEP-SRB1;	0	0	0	0	1	0	1	0	0	0	0	0	0	1
Bacteria;Proteobacteria;Deltaproteobacteria;Desulfobacterales;Desulfobacteraceae;Sva0081 sediment group;	3	0	0	0	0	0	1	0	0	0	2	0	0	0
Bacteria;Proteobacteria;Deltaproteobacteria;Desulfobacterales;Desulfobacteraceae;uncultured;	90	8	39	13	17	2	132	6	25	1	8	5	64	0
Bacteria;Proteobacteria;Deltaproteobacteria;Desulfobacterales;Desulfobulbaceae;Candidatus Electronema;	0	1	0	0	0	0	0	0	0	0	0	0	0	0
Bacteria;Proteobacteria;Deltaproteobacteria;Desulfobacterales;Desulfobulbaceae;Desulfobulbus;	0	0	0	0	0	0	1	0	1	0	0	0	0	0
Bacteria;Proteobacteria;Deltaproteobacteria;Desulfobacterales;Desulfobulbaceae;Desulfocapsa;	2	0	25	3	22	2	76	2	9	1	17	0	15	0
Bacteria;Proteobacteria;Deltaproteobacteria;Desulfobacterales;Desulfobulbaceae;Desulfopila;	45	0	0	0	0	0	0	0	0	0	0	0	0	0
Bacteria;Proteobacteria;Deltaproteobacteria;Desulfobacterales;Desulfobulbaceae;Desulfoprunum;	0	0	1	0	0	0	0	0	0	0	0	0	0	0
Bacteria;Proteobacteria;Deltaproteobacteria;Desulfobacterales;Desulfobulbaceae;Desulforhopalus;	0	0	0	0	1	0	0	0	0	0	0	0	0	0
Bacteria;Proteobacteria;Deltaproteobacteria;Desulfobacterales;Desulfobulbaceae;Desulfurivibrio;	0	0	0	0	0	0	0	0	0	0	0	0	0	0
Bacteria;Proteobacteria;Deltaproteobacteria;Desulfobacterales;Desulfobulbaceae;Dissulfurimicrobium;	0	0	0	0	2	0	5	1	2	0	0	0	3	0
Bacteria;Proteobacteria;Deltaproteobacteria;Desulfobacterales;Desulfobulbaceae;MSBL7;	0	1	0	0	0	0	0	0	0	0	0	0	0	0
Bacteria;Proteobacteria;Deltaproteobacteria;Desulfobacterales;Desulfobulbaceae;[Desulfobacterium] catecholicum group;	0	0	0	0	1	0	0	0	0	0	0	0	1	0
Bacteria;Proteobacteria;Deltaproteobacteria;Desulfobacterales;Desulfobulbaceae;uncultured;	1	0	0	0	0	0	1	0	0	0	0	0	0	0
Bacteria;Proteobacteria;Deltaproteobacteria;Desulfovibrionales;Desulfomicrobiaceae;Desulfomicrobium;	0	0	0	0	1	0	0	0	0	0	0	0	0	0
Bacteria;Proteobacteria;Deltaproteobacteria;Desulfovibrionales;Desulfovibrionaceae;Desulfovibrio;	0	0	1	0	1	0	0	0	0	0	0	0	0	0
Bacteria;Proteobacteria;Deltaproteobacteria;Desulfuromonadales;Desulfuromonadaceae;Desulfuromonas;	0	0	0	0	0	0	0	0	0	0	0	0	1	0
Bacteria;Proteobacteria;Deltaproteobacteria;Desulfuromonadales;Geobacteraceae;Geobacter;	9	1	86	5	95	9	14	1	42	4	56	2	15	0
Bacteria;Proteobacteria;Deltaproteobacteria;Desulfuromonadales;Geobacteraceae;Geothermobacter;	0	0	0	0	2	0	0	0	0	0	0	0	0	0
Bacteria;Proteobacteria;Deltaproteobacteria;MBNT15;	0	0	0	0	0	0	0	0	0	0	0	0	0	0
Bacteria;Proteobacteria;Deltaproteobacteria;Myxococcales;Archangiaceae;Anaeromyxobacter;	0	0	0	0	0	0	0	0	0	0	0	0	0	0
Bacteria;Proteobacteria;Deltaproteobacteria;Myxococcales;Archangiaceae;Hyalangium;	0	0	0	0	0	0	0	0	0	0	0	0	0	0
Bacteria;Proteobacteria;Deltaproteobacteria;Myxococcales;BIrii41;	0	0	0	0	0	0	0	0	0	0	0	0	0	0
Bacteria;Proteobacteria;Deltaproteobacteria;Myxococcales;Blfdi19;	0	0	0	0	0	0	0	0	0	0	0	0	0	0
Bacteria;Proteobacteria;Deltaproteobacteria;Myxococcales;Haliangiaceae;Haliangium;	0	0	0	0	0	0	0	0	0	0	0	0	1	0
Bacteria;Proteobacteria;Deltaproteobacteria;Myxococcales;KD3-10;	0	0	0	0	0	0	0	0	0	0	0	0	0	0
Bacteria;Proteobacteria;Deltaproteobacteria;Myxococcales;MSB-4B10;	0	0	0	0	1	0	0	0	0	0	0	0	0	0
Bacteria;Proteobacteria;Deltaproteobacteria;Myxococcales;Myxococcaceae;Corallococcus;	0	0	0	0	0	0	0	0	0	0	0	0	0	0
Bacteria;Proteobacteria;Deltaproteobacteria;Myxococcales;Myxococcaceae;Pyxidicoccus;	0	0	0	0	0	0	0	0	0	0	0	0	0	0
Bacteria;Proteobacteria;Deltaproteobacteria;Myxococcales;Nannocystaceae;	0	0	0	0	0	0	0	0	0	0	0	0	0	0
Bacteria;Proteobacteria;Deltaproteobacteria;Myxococcales;Nannocystaceae;Nannocystis;	0	0	0	0	1	0	0	0	0	0	0	0	0	0
Bacteria;Proteobacteria;Deltaproteobacteria;Myxococcales;Nannocystaceae;uncultured;	0	0	0	0	0	0	0	0	0	0	0	0	0	0
Bacteria;Proteobacteria;Deltaproteobacteria;Myxococcales;P3OB-42;	0	0	0	0	0	0	0	0	0	0	0	0	1	0
Bacteria;Proteobacteria;Deltaproteobacteria;Myxococcales;PS-B29;	0	0	0	0	0	0	0	0	0	0	0	0	0	0
Bacteria;Proteobacteria;Deltaproteobacteria;Myxococcales;Phaselicystidaceae;Phaselicystis;	0	0	0	0	0	0	0	0	1	0	1	0	0	0
Bacteria;Proteobacteria;Deltaproteobacteria;Myxococcales;Polyangiaceae;	0	0	0	0	0	0	0	0	0	0	0	0	0	0
Bacteria;Proteobacteria;Deltaproteobacteria;Myxococcales;Polyangiaceae;Pajaroellobacter;	0	0	0	0	0	0	2	0	0	0	0	0	0	0
Bacteria;Proteobacteria;Deltaproteobacteria;Myxococcales;Polyangiaceae;Polyangium;	0	0	0	0	0	0	1	0	0	0	0	1	0	0
Bacteria;Proteobacteria;Deltaproteobacteria;Myxococcales;Sandaracinaceae;Sandaracinus;	0	0	0	0	0	0	0	0	0	0	0	0	0	0
Bacteria;Proteobacteria;Deltaproteobacteria;Myxococcales;Sandaracinaceae;uncultured;	0	0	2	0	0	0	1	0	0	0	0	0	0	0
Bacteria;Proteobacteria;Deltaproteobacteria;Myxococcales;UASB-TL25;	0	0	2	0	0	0	0	0	0	0	0	0	0	0
Bacteria;Proteobacteria;Deltaproteobacteria;Myxococcales;VHS-B3-70;	1	0	0	0	0	0	0	0	0	0	0	0	0	0
Bacteria;Proteobacteria;Deltaproteobacteria;Myxococcales;VHS-B4-70;	0	0	0	0	0	0	0	0	0	0	0	0	0	0
Bacteria;Proteobacteria;Deltaproteobacteria;Myxococcales;bacteriap25;	0	0	0	0	0	0	0	0	0	0	0	0	0	0
Bacteria;Proteobacteria;Deltaproteobacteria;Myxococcales;mle1-27;	0	0	0	0	0	0	0	0	0	0	0	0	0	0
Bacteria;Proteobacteria;Deltaproteobacteria;Myxococcales;uncultured;	0	0	0	0	0	0	0	0	0	0	0	0	0	0
Bacteria;Proteobacteria;Deltaproteobacteria;NB1-j;	1	0	0	0	0	0	0	0	0	0	0	0	0	0
Bacteria;Proteobacteria;Deltaproteobacteria;Oligoflexales;0319-6G20;	0	0	0	0	0	0	0	0	0	0	0	0	2	0
Bacteria;Proteobacteria;Deltaproteobacteria;Oligoflexales;053A03-B-DI-P58;	0	0	0	0	0	0	0	0	0	0	0	0	0	0
Bacteria;Proteobacteria;Deltaproteobacteria;Oligoflexales;Oligoflexaceae;	2	0	0	0	1	0	7	2	1	0	0	0	0	0
Bacteria;Proteobacteria;Deltaproteobacteria;Oligoflexales;Oligoflexaceae;Candidatus Turbabacter;	0	0	0	0	0	0	0	0	0	0	0	0	0	0
Bacteria;Proteobacteria;Deltaproteobacteria;Oligoflexales;Oligoflexaceae;Oligoflexus;	0	0	0	0	0	0	0	0	0	0	0	0	0	0
Bacteria;Proteobacteria;Deltaproteobacteria;Oligoflexales;Oligoflexaceae;uncultured;	0	0	0	0	0	0	0	0	0	0	0	0	0	0
Bacteria;Proteobacteria;Deltaproteobacteria;PB19;	0	0	0	0	0	0	0	0	0	0	0	0	0	0
Bacteria;Proteobacteria;Deltaproteobacteria;RCP2-54;	0	0	0	0	0	0	0	0	0	0	0	0	0	0
Bacteria;Proteobacteria;Deltaproteobacteria;SAR324 clade(Marine group B);	0	0	0	0	0	0	0	0	0	0	0	0	0	0
Bacteria;Proteobacteria;Deltaproteobacteria;Sva0485;	1	0	0	0	0	0	0	0	0	0	0	0	0	0
Bacteria;Proteobacteria;Deltaproteobacteria;Syntrophobacterales;Syntrophaceae;Desulfobacca;	0	0	0	0	0	0	0	0	0	0	0	0	0	0
Bacteria;Proteobacteria;Deltaproteobacteria;Syntrophobacterales;Syntrophaceae;Desulfomonile;	0	0	0	0	0	0	0	0	1	0	1	0	0	0
Bacteria;Proteobacteria;Deltaproteobacteria;Syntrophobacterales;Syntrophaceae;Smithella;	0	0	0	0	0	0	0	0	0	0	0	0	1	0
Bacteria;Proteobacteria;Deltaproteobacteria;Syntrophobacterales;Syntrophaceae;Syntrophus;	5	0	7	2	15	1	7	0	8	1	8	0	9	2
Bacteria;Proteobacteria;Deltaproteobacteria;Syntrophobacterales;Syntrophobacteraceae;Desulforhabdus;	0	0	0	0	0	0	0	0	0	0	0	0	0	0
Bacteria;Proteobacteria;Deltaproteobacteria;Syntrophobacterales;Syntrophobacteraceae;uncultured;	0	0	0	0	1	0	0	0	0	0	0	0	0	0
Bacteria;Proteobacteria;Gammaproteobacteria;1013-28-CG33;	0	0	0	0	0	0	0	0	0	0	0	0	0	0
Bacteria;Proteobacteria;Gammaproteobacteria;Acidiferrobacterales;Acidiferrobacteraceae;Sulfurifustis;	0	0	0	0	0	0	0	0	0	0	0	0	0	0
Bacteria;Proteobacteria;Gammaproteobacteria;Acidithiobacillales;Acidithiobacillaceae;Acidithiobacillus;	0	0	0	0	0	0	0	0	0	0	1	0	0	0
Bacteria;Proteobacteria;Gammaproteobacteria;Aeromonadales;Aeromonadaceae;Aeromonas;	0	0	0	0	1	0	0	0	0	0	9	0	1	0
Bacteria;Proteobacteria;Gammaproteobacteria;Alteromonadales;Alteromonadaceae;Rheinheimera;	0	0	0	0	0	0	0	0	0	0	1	0	0	0
Bacteria;Proteobacteria;Gammaproteobacteria;Alteromonadales;Shewanellaceae;Ferrimonas;	0	0	0	0	0	0	0	0	0	0	0	0	0	0
Bacteria;Proteobacteria;Gammaproteobacteria;Alteromonadales;Shewanellaceae;Shewanella;	1	0	0	0	0	0	0	0	0	0	0	0	0	0
Bacteria;Proteobacteria;Gammaproteobacteria;Arenicellales;Arenicellaceae;Thiolapillus;	0	0	0	0	0	0	0	0	0	0	0	0	0	0
Bacteria;Proteobacteria;Gammaproteobacteria;Arenicellales;Arenicellaceae;uncultured;	1	0	0	0	3	0	0	0	0	0	0	0	2	0
Bacteria;Proteobacteria;Gammaproteobacteria;Beggiatoales;Beggiatoaceae;	0	0	0	0	0	0	0	0	0	0	0	0	0	0
Bacteria;Proteobacteria;Gammaproteobacteria;Beggiatoales;Beggiatoaceae;Beggiatoa;	1795	114	1571	109	298	8	1068	81	943	91	376	52	1429	117
Bacteria;Proteobacteria;Gammaproteobacteria;Beggiatoales;Beggiatoaceae;uncultured;	2	0	0	0	0	0	7	0	0	0	0	0	0	0
Bacteria;Proteobacteria;Gammaproteobacteria;Betaproteobacteriales;Aquaspirillaceae;Rivicola;	0	0	0	0	0	0	0	0	0	0	0	0	0	0
Bacteria;Proteobacteria;Gammaproteobacteria;Betaproteobacteriales;B1-7BS;	0	0	0	0	0	0	0	0	0	0	0	0	0	0
Bacteria;Proteobacteria;Gammaproteobacteria;Betaproteobacteriales;Burkholderiaceae;	1	0	0	0	0	0	0	0	0	0	0	0	0	0
Bacteria;Proteobacteria;Gammaproteobacteria;Betaproteobacteriales;Burkholderiaceae;AAP99;	0	0	0	0	0	0	0	0	0	0	0	0	0	0
Bacteria;Proteobacteria;Gammaproteobacteria;Betaproteobacteriales;Burkholderiaceae;Acidovorax;	0	0	0	0	0	0	0	0	0	0	0	0	0	0
Bacteria;Proteobacteria;Gammaproteobacteria;Betaproteobacteriales;Burkholderiaceae;Aquabacterium;	0	0	0	0	0	0	0	0	0	0	0	0	0	0
Bacteria;Proteobacteria;Gammaproteobacteria;Betaproteobacteriales;Burkholderiaceae;Burkholderia-Caballeronia-Paraburkholderia;	0	0	0	0	0	0	0	0	0	0	0	0	0	0
Bacteria;Proteobacteria;Gammaproteobacteria;Betaproteobacteriales;Burkholderiaceae;CM1G08;	0	0	0	0	0	0	0	0	0	0	0	0	0	0
Bacteria;Proteobacteria;Gammaproteobacteria;Betaproteobacteriales;Burkholderiaceae;Caenimonas;	0	0	0	0	0	0	0	0	0	0	0	0	0	0
Bacteria;Proteobacteria;Gammaproteobacteria;Betaproteobacteriales;Burkholderiaceae;Candidatus Symbiobacter;	0	0	0	0	0	0	1	0	0	0	0	0	0	0
Bacteria;Proteobacteria;Gammaproteobacteria;Betaproteobacteriales;Burkholderiaceae;Comamonas;	0	0	0	0	0	0	0	0	0	0	0	0	0	0
Bacteria;Proteobacteria;Gammaproteobacteria;Betaproteobacteriales;Burkholderiaceae;Cupriavidus;	0	0	0	0	0	0	0	0	0	0	0	0	0	0
Bacteria;Proteobacteria;Gammaproteobacteria;Betaproteobacteriales;Burkholderiaceae;Curvibacter;	0	0	0	0	0	0	0	0	0	0	0	0	0	0
Bacteria;Proteobacteria;Gammaproteobacteria;Betaproteobacteriales;Burkholderiaceae;Delftia;	0	0	0	0	0	0	0	0	0	0	0	0	0	0
Bacteria;Proteobacteria;Gammaproteobacteria;Betaproteobacteriales;Burkholderiaceae;Duganella;	0	0	0	0	0	0	0	0	0	0	0	0	0	0
Bacteria;Proteobacteria;Gammaproteobacteria;Betaproteobacteriales;Burkholderiaceae;Herbaspirillum;	0	0	0	0	0	0	0	0	0	0	0	0	0	0
Bacteria;Proteobacteria;Gammaproteobacteria;Betaproteobacteriales;Burkholderiaceae;Hydrogenophaga;	3	0	1	0	2	0	2	0	1	0	0	0	0	0
Bacteria;Proteobacteria;Gammaproteobacteria;Betaproteobacteriales;Burkholderiaceae;Ideonella;	0	0	0	0	0	0	0	0	0	0	0	0	0	0
Bacteria;Proteobacteria;Gammaproteobacteria;Betaproteobacteriales;Burkholderiaceae;Inhella;	0	0	0	0	0	0	0	0	0	0	0	0	1	0
Bacteria;Proteobacteria;Gammaproteobacteria;Betaproteobacteriales;Burkholderiaceae;Lautropia;	0	0	1	0	0	0	0	0	0	0	0	0	0	0
Bacteria;Proteobacteria;Gammaproteobacteria;Betaproteobacteriales;Burkholderiaceae;Leptothrix;	0	0	0	0	1	0	0	0	0	0	0	0	0	0
Bacteria;Proteobacteria;Gammaproteobacteria;Betaproteobacteriales;Burkholderiaceae;Limnohabitans;	0	0	0	0	0	0	0	0	0	0	0	0	1	0
Bacteria;Proteobacteria;Gammaproteobacteria;Betaproteobacteriales;Burkholderiaceae;MWH-UniP1 aquatic group;	0	0	12	1	2	0	4	0	5	0	1	0	20	0
Bacteria;Proteobacteria;Gammaproteobacteria;Betaproteobacteriales;Burkholderiaceae;Malikia;	0	0	0	0	0	0	0	0	0	0	0	0	0	0
Bacteria;Proteobacteria;Gammaproteobacteria;Betaproteobacteriales;Burkholderiaceae;Massilia;	0	0	0	0	0	0	0	0	0	0	8	0	1	0
Bacteria;Proteobacteria;Gammaproteobacteria;Betaproteobacteriales;Burkholderiaceae;Methylibium;	19	0	0	0	0	0	0	0	0	0	0	0	0	0
Bacteria;Proteobacteria;Gammaproteobacteria;Betaproteobacteriales;Burkholderiaceae;Noviherbaspirillum;	0	0	0	0	0	0	0	0	0	0	0	0	0	0
Bacteria;Proteobacteria;Gammaproteobacteria;Betaproteobacteriales;Burkholderiaceae;Paucibacter;	0	0	0	0	0	0	0	0	0	0	0	0	1	0
Bacteria;Proteobacteria;Gammaproteobacteria;Betaproteobacteriales;Burkholderiaceae;Pelomonas;	0	0	0	0	0	0	0	0	0	0	0	0	1	0
Bacteria;Proteobacteria;Gammaproteobacteria;Betaproteobacteriales;Burkholderiaceae;Piscinibacter;	0	0	0	0	0	0	0	0	0	0	0	0	0	0
Bacteria;Proteobacteria;Gammaproteobacteria;Betaproteobacteriales;Burkholderiaceae;Polaromonas;	0	0	0	0	1	0	0	0	0	0	0	0	0	0
Bacteria;Proteobacteria;Gammaproteobacteria;Betaproteobacteriales;Burkholderiaceae;Polynucleobacter;	0	0	0	0	0	0	0	0	0	0	0	0	0	0
Bacteria;Proteobacteria;Gammaproteobacteria;Betaproteobacteriales;Burkholderiaceae;Pseudorhodoferax;	0	0	0	0	0	0	0	0	0	0	0	0	0	0
Bacteria;Proteobacteria;Gammaproteobacteria;Betaproteobacteriales;Burkholderiaceae;Ramlibacter;	0	0	0	0	0	0	0	0	0	0	0	0	0	0
Bacteria;Proteobacteria;Gammaproteobacteria;Betaproteobacteriales;Burkholderiaceae;Rhizobacter;	1	0	0	0	0	0	0	0	0	0	0	0	1	1
Bacteria;Proteobacteria;Gammaproteobacteria;Betaproteobacteriales;Burkholderiaceae;Rhodoferax;	3	0	2	0	6	2	3	1	1	0	3	0	1	1
Bacteria;Proteobacteria;Gammaproteobacteria;Betaproteobacteriales;Burkholderiaceae;Rivibacter;	0	0	0	0	0	0	0	0	0	0	0	0	0	0
Bacteria;Proteobacteria;Gammaproteobacteria;Betaproteobacteriales;Burkholderiaceae;Roseateles;	0	0	0	0	0	0	0	0	0	0	0	0	0	1
Bacteria;Proteobacteria;Gammaproteobacteria;Betaproteobacteriales;Burkholderiaceae;Rubrivivax;	0	0	0	0	0	0	0	0	0	0	0	0	0	0
Bacteria;Proteobacteria;Gammaproteobacteria;Betaproteobacteriales;Burkholderiaceae;Simplicispira;	0	0	0	0	0	0	0	0	0	0	0	0	0	0
Bacteria;Proteobacteria;Gammaproteobacteria;Betaproteobacteriales;Burkholderiaceae;Sphaerotilus;	0	0	0	0	0	0	0	0	0	0	0	0	0	0
Bacteria;Proteobacteria;Gammaproteobacteria;Betaproteobacteriales;Burkholderiaceae;Thiomonas;	0	0	0	0	0	0	4	0	0	0	0	0	0	0
Bacteria;Proteobacteria;Gammaproteobacteria;Betaproteobacteriales;Burkholderiaceae;Undibacterium;	1	0	0	0	0	0	0	0	0	0	0	0	0	0
Bacteria;Proteobacteria;Gammaproteobacteria;Betaproteobacteriales;Burkholderiaceae;Variovorax;	1	0	0	0	0	0	0	0	0	0	0	0	0	0
Bacteria;Proteobacteria;Gammaproteobacteria;Betaproteobacteriales;Burkholderiaceae;Xenophilus;	0	0	0	0	0	0	0	0	0	0	0	0	0	0
Bacteria;Proteobacteria;Gammaproteobacteria;Betaproteobacteriales;Burkholderiaceae;Zhizhongheella;	0	0	0	0	0	0	0	0	0	0	0	0	0	0
Bacteria;Proteobacteria;Gammaproteobacteria;Betaproteobacteriales;Burkholderiaceae;s3t2d-1089;	0	0	0	0	0	0	0	0	0	0	0	0	0	0
Bacteria;Proteobacteria;Gammaproteobacteria;Betaproteobacteriales;Burkholderiaceae;uncultured;	0	0	0	0	0	0	2	0	0	0	1	0	2	0
Bacteria;Proteobacteria;Gammaproteobacteria;Betaproteobacteriales;Chitinibacteraceae;Chitinibacter;	0	0	0	0	0	0	0	0	0	0	0	0	0	0
Bacteria;Proteobacteria;Gammaproteobacteria;Betaproteobacteriales;Chitinibacteraceae;Formivibrio;	0	0	0	0	0	0	0	0	0	0	0	0	0	0
Bacteria;Proteobacteria;Gammaproteobacteria;Betaproteobacteriales;Chitinimonadaceae;Chitinimonas;	0	0	0	0	0	0	0	0	0	0	0	0	0	0
Bacteria;Proteobacteria;Gammaproteobacteria;Betaproteobacteriales;Chitinimonadaceae;Chitinivorax;	0	0	0	0	0	0	0	0	0	0	0	0	0	0
Bacteria;Proteobacteria;Gammaproteobacteria;Betaproteobacteriales;Chromobacteriaceae;Pseudogulbenkiania;	0	0	0	0	0	0	0	0	0	0	0	0	0	0
Bacteria;Proteobacteria;Gammaproteobacteria;Betaproteobacteriales;Ferrovaceae;Ferrovum;	0	0	0	0	0	0	0	0	0	0	0	0	0	0
Bacteria;Proteobacteria;Gammaproteobacteria;Betaproteobacteriales;Gallionellaceae;Candidatus Nitrotoga;	0	0	0	0	0	0	0	0	0	0	0	0	0	0
Bacteria;Proteobacteria;Gammaproteobacteria;Betaproteobacteriales;Gallionellaceae;Gallionella;	0	0	0	0	0	0	0	0	0	0	0	0	0	0
Bacteria;Proteobacteria;Gammaproteobacteria;Betaproteobacteriales;Gallionellaceae;Sideroxydans;	0	0	0	0	0	0	0	0	0	0	0	0	0	0
Bacteria;Proteobacteria;Gammaproteobacteria;Betaproteobacteriales;Gallionellaceae;uncultured;	0	0	0	0	0	0	0	0	0	0	0	0	0	0
Bacteria;Proteobacteria;Gammaproteobacteria;Betaproteobacteriales;Hydrogenophilaceae;	0	0	0	0	0	0	0	0	0	0	0	0	0	0
Bacteria;Proteobacteria;Gammaproteobacteria;Betaproteobacteriales;Hydrogenophilaceae;Thiobacillus;	0	1	14	0	2	0	2	3	2	0	4	1	2	0
Bacteria;Proteobacteria;Gammaproteobacteria;Betaproteobacteriales;Hydrogenophilaceae;uncultured;	0	0	4	0	0	0	10	1	2	0	0	0	0	0
Bacteria;Proteobacteria;Gammaproteobacteria;Betaproteobacteriales;Methylophilaceae;Methylotenera;	0	0	0	0	0	0	0	0	0	0	0	0	0	0
Bacteria;Proteobacteria;Gammaproteobacteria;Betaproteobacteriales;Methylophilaceae;OM43 clade;	0	0	0	0	0	0	0	0	0	0	0	0	0	0
Bacteria;Proteobacteria;Gammaproteobacteria;Betaproteobacteriales;Nitrosomonadaceae;DSSD61;	0	0	0	0	0	0	0	0	0	0	0	0	0	0
Bacteria;Proteobacteria;Gammaproteobacteria;Betaproteobacteriales;Nitrosomonadaceae;MND1;	0	0	0	0	0	0	0	0	0	0	0	0	0	0
Bacteria;Proteobacteria;Gammaproteobacteria;Betaproteobacteriales;Nitrosomonadaceae;Nitrosomonas;	0	0	1	0	0	0	1	0	0	0	0	0	0	0
Bacteria;Proteobacteria;Gammaproteobacteria;Betaproteobacteriales;Nitrosomonadaceae;mle1-7;	0	0	0	0	0	0	0	0	0	0	0	0	0	0
Bacteria;Proteobacteria;Gammaproteobacteria;Betaproteobacteriales;Nitrosomonadaceae;oc32;	1	0	1	0	0	0	0	0	0	0	0	0	0	0
Bacteria;Proteobacteria;Gammaproteobacteria;Betaproteobacteriales;Nitrosomonadaceae;uncultured;	0	0	0	0	0	0	0	0	0	0	0	0	0	0
Bacteria;Proteobacteria;Gammaproteobacteria;Betaproteobacteriales;Rhodocyclaceae;	0	0	0	0	0	0	0	0	0	0	0	0	0	0
Bacteria;Proteobacteria;Gammaproteobacteria;Betaproteobacteriales;Rhodocyclaceae;Azonexus;	0	0	0	0	0	0	0	0	0	0	0	0	0	0
Bacteria;Proteobacteria;Gammaproteobacteria;Betaproteobacteriales;Rhodocyclaceae;Azospira;	0	0	0	0	0	0	0	0	0	0	0	0	0	0
Bacteria;Proteobacteria;Gammaproteobacteria;Betaproteobacteriales;Rhodocyclaceae;C39;	0	0	0	0	0	0	0	0	0	0	0	0	0	0
Bacteria;Proteobacteria;Gammaproteobacteria;Betaproteobacteriales;Rhodocyclaceae;Candidatus Accumulibacter;	0	0	0	0	1	0	0	0	0	0	0	0	0	0
Bacteria;Proteobacteria;Gammaproteobacteria;Betaproteobacteriales;Rhodocyclaceae;Dechlorobacter;	0	0	0	0	0	0	0	0	0	0	0	0	0	0
Bacteria;Proteobacteria;Gammaproteobacteria;Betaproteobacteriales;Rhodocyclaceae;Dechloromonas;	5	0	7	1	4	0	1	0	4	0	6	0	1	0
Bacteria;Proteobacteria;Gammaproteobacteria;Betaproteobacteriales;Rhodocyclaceae;Dechlorosoma;	0	0	0	0	0	0	0	0	0	0	0	0	0	0
Bacteria;Proteobacteria;Gammaproteobacteria;Betaproteobacteriales;Rhodocyclaceae;Ferribacterium;	1	0	0	0	0	0	0	0	1	0	0	1	0	0
Bacteria;Proteobacteria;Gammaproteobacteria;Betaproteobacteriales;Rhodocyclaceae;Methyloversatilis;	0	0	0	0	0	0	0	0	0	0	0	0	0	0
Bacteria;Proteobacteria;Gammaproteobacteria;Betaproteobacteriales;Rhodocyclaceae;Niveibacterium;	0	0	0	0	0	0	0	0	0	0	0	0	0	0
Bacteria;Proteobacteria;Gammaproteobacteria;Betaproteobacteriales;Rhodocyclaceae;Propionivibrio;	1	0	0	0	1	0	0	0	1	0	1	0	0	0
Bacteria;Proteobacteria;Gammaproteobacteria;Betaproteobacteriales;Rhodocyclaceae;Sulfurisoma;	0	0	0	0	0	0	0	0	0	0	0	0	0	0
Bacteria;Proteobacteria;Gammaproteobacteria;Betaproteobacteriales;Rhodocyclaceae;Sulfuritalea;	0	0	0	0	0	0	0	0	0	0	0	0	0	0
Bacteria;Proteobacteria;Gammaproteobacteria;Betaproteobacteriales;Rhodocyclaceae;Thauera;	0	0	0	0	0	0	0	0	0	0	0	0	0	0
Bacteria;Proteobacteria;Gammaproteobacteria;Betaproteobacteriales;Rhodocyclaceae;Uliginosibacterium;	0	0	0	0	0	0	1	0	0	0	0	0	0	0
Bacteria;Proteobacteria;Gammaproteobacteria;Betaproteobacteriales;Rhodocyclaceae;Zoogloea;	9	0	1	0	0	0	0	0	0	0	0	0	0	0
Bacteria;Proteobacteria;Gammaproteobacteria;Betaproteobacteriales;Rhodocyclaceae;uncultured;	0	0	2	0	5	0	0	0	0	0	4	0	4	0
Bacteria;Proteobacteria;Gammaproteobacteria;Betaproteobacteriales;SC-I-84;	0	0	0	0	0	0	0	0	0	0	3	0	0	0
Bacteria;Proteobacteria;Gammaproteobacteria;Betaproteobacteriales;Sulfuricellaceae;Sulfuriferula;	0	0	0	0	0	0	0	0	0	0	0	0	0	0
Bacteria;Proteobacteria;Gammaproteobacteria;Betaproteobacteriales;TRA3-20;	0	0	0	0	0	0	0	0	0	0	0	0	0	0
Bacteria;Proteobacteria;Gammaproteobacteria;CCM19a;	0	0	3	0	2	0	1	0	1	0	0	0	0	0
Bacteria;Proteobacteria;Gammaproteobacteria;Cellvibrionales;Cellvibrionaceae;Cellvibrio;	0	0	0	0	0	0	0	0	0	0	0	0	0	0
Bacteria;Proteobacteria;Gammaproteobacteria;Cellvibrionales;Halieaceae;Halioglobus;	0	0	0	0	0	0	0	0	0	0	0	0	0	0
Bacteria;Proteobacteria;Gammaproteobacteria;Cellvibrionales;Halieaceae;OM60(NOR5) clade;	0	0	0	1	0	0	0	0	0	0	0	0	0	0
Bacteria;Proteobacteria;Gammaproteobacteria;Cellvibrionales;Porticoccaceae;C1-B045;	0	0	0	0	0	0	0	0	0	0	0	0	0	0
Bacteria;Proteobacteria;Gammaproteobacteria;Cellvibrionales;Spongiibacteraceae;BD1-7 clade;	0	0	0	0	0	0	0	0	0	0	0	0	0	0
Bacteria;Proteobacteria;Gammaproteobacteria;Cellvibrionales;Spongiibacteraceae;uncultured;	0	0	0	0	0	0	0	0	0	0	0	0	0	0
Bacteria;Proteobacteria;Gammaproteobacteria;Chromatiales;Chromatiaceae;Allochromatium;	0	0	0	0	0	0	0	0	0	0	0	0	0	0
Bacteria;Proteobacteria;Gammaproteobacteria;Chromatiales;Chromatiaceae;Candidatus Thiobios;	0	0	0	0	0	0	0	0	0	0	0	0	0	0
Bacteria;Proteobacteria;Gammaproteobacteria;Chromatiales;Chromatiaceae;Chromatium;	0	0	0	0	0	0	1	0	0	0	0	0	1	0
Bacteria;Proteobacteria;Gammaproteobacteria;Chromatiales;Chromatiaceae;Halochromatium;	0	0	0	0	3	0	0	0	0	0	0	0	0	0
Bacteria;Proteobacteria;Gammaproteobacteria;Chromatiales;Chromatiaceae;Lamprocystis;	0	0	0	0	0	0	0	0	0	0	0	0	0	0
Bacteria;Proteobacteria;Gammaproteobacteria;Chromatiales;Chromatiaceae;Thiocapsa;	2	0	0	0	0	0	0	0	0	0	0	0	0	0
Bacteria;Proteobacteria;Gammaproteobacteria;Chromatiales;Chromatiaceae;Thiocystis;	0	0	0	0	0	0	0	0	0	0	0	0	0	0
Bacteria;Proteobacteria;Gammaproteobacteria;Chromatiales;Chromatiaceae;Thiohalocapsa;	0	0	0	0	0	0	0	0	0	0	0	0	0	0
Bacteria;Proteobacteria;Gammaproteobacteria;Chromatiales;Chromatiaceae;Thiorhodococcus;	0	0	0	0	0	0	0	0	0	0	0	0	0	0
Bacteria;Proteobacteria;Gammaproteobacteria;Chromatiales;Chromatiaceae;uncultured;	1	0	0	0	0	0	0	0	0	0	0	0	0	0
Bacteria;Proteobacteria;Gammaproteobacteria;Chromatiales;Sedimenticolaceae;uncultured;	0	0	0	0	0	0	0	0	0	0	0	0	0	0
Bacteria;Proteobacteria;Gammaproteobacteria;Competibacterales;Competibacteraceae;Candidatus Competibacter;	0	0	0	0	0	0	0	0	0	0	0	0	0	0
Bacteria;Proteobacteria;Gammaproteobacteria;Competibacterales;Competibacteraceae;Candidatus Contendobacter;	0	0	0	0	0	0	0	0	0	0	0	0	0	0
Bacteria;Proteobacteria;Gammaproteobacteria;Coxiellales;Coxiellaceae;Coxiella;	0	0	0	0	0	0	1	0	0	0	0	0	0	0
Bacteria;Proteobacteria;Gammaproteobacteria;Diplorickettsiales;Diplorickettsiaceae;Aquicella;	0	0	0	0	0	0	0	0	0	0	0	0	0	0
Bacteria;Proteobacteria;Gammaproteobacteria;Diplorickettsiales;Diplorickettsiaceae;uncultured;	0	0	0	0	0	0	0	0	0	0	0	0	0	0
Bacteria;Proteobacteria;Gammaproteobacteria;EPR3968-O8a-Bc78;	0	0	0	0	0	0	0	0	0	0	0	0	0	0
Bacteria;Proteobacteria;Gammaproteobacteria;Ectothiorhodospirales;Ectothiorhodospiraceae;uncultured;	0	0	0	0	0	0	0	1	0	0	0	0	0	0
Bacteria;Proteobacteria;Gammaproteobacteria;Ectothiorhodospirales;Thioalkalispiraceae;Thioalkalispira;	0	0	0	0	0	0	0	0	0	0	0	0	0	0
Bacteria;Proteobacteria;Gammaproteobacteria;Enterobacteriales;Enterobacteriaceae;Enterobacter;	0	0	0	0	0	0	0	0	0	0	0	0	0	0
Bacteria;Proteobacteria;Gammaproteobacteria;Enterobacteriales;Enterobacteriaceae;Escherichia-Shigella;	0	0	0	0	0	0	0	0	0	0	0	0	0	0
Bacteria;Proteobacteria;Gammaproteobacteria;Enterobacteriales;Enterobacteriaceae;Serratia;	0	0	0	0	0	0	0	1	0	0	0	0	0	0
Bacteria;Proteobacteria;Gammaproteobacteria;F9P41300-M23;	0	0	0	0	0	0	0	0	0	0	0	0	0	0
Bacteria;Proteobacteria;Gammaproteobacteria;Ga0077536;	0	0	0	0	0	0	0	0	0	0	0	0	0	0
Bacteria;Proteobacteria;Gammaproteobacteria;Gammaproteobacteria Incertae Sedis;Unknown Family;Acidibacter;	0	0	0	0	0	0	0	0	0	0	0	0	0	0
Bacteria;Proteobacteria;Gammaproteobacteria;Gammaproteobacteria Incertae Sedis;Unknown Family;Candidatus Ovatusbacter;	0	0	0	0	0	0	0	0	0	0	0	0	0	0
Bacteria;Proteobacteria;Gammaproteobacteria;HOC36;	4	0	0	0	0	0	0	0	0	0	0	0	0	0
Bacteria;Proteobacteria;Gammaproteobacteria;Halothiobacillales;Halothiobacillaceae;Halothiobacillus;	0	0	0	0	0	0	0	3	0	0	1	0	2	0
Bacteria;Proteobacteria;Gammaproteobacteria;Halothiobacillales;Halothiobacillaceae;Thiofaba;	0	0	0	0	0	0	0	0	0	0	0	0	0	0
Bacteria;Proteobacteria;Gammaproteobacteria;Halothiobacillales;Halothiobacillaceae;Thiovirga;	132	7	1	0	1	0	1	0	1	0	2	2	0	0
Bacteria;Proteobacteria;Gammaproteobacteria;Halothiobacillales;Halothiobacillaceae;uncultured;	0	0	26	1	13	0	474	29	53	1	72	6	92	9
Bacteria;Proteobacteria;Gammaproteobacteria;JG36-GS-52;	0	0	0	0	0	0	0	0	0	0	0	0	0	0
Bacteria;Proteobacteria;Gammaproteobacteria;KI89A clade;	0	0	0	0	0	0	0	0	0	0	0	0	0	0
Bacteria;Proteobacteria;Gammaproteobacteria;Legionellales;Legionellaceae;Legionella;	0	0	0	0	0	0	0	0	0	0	0	0	0	0
Bacteria;Proteobacteria;Gammaproteobacteria;MD2904-B13;	0	0	0	0	0	0	0	0	0	0	0	0	0	0
Bacteria;Proteobacteria;Gammaproteobacteria;Methylococcales;Methylomonaceae;Crenothrix;	0	0	0	0	0	0	0	0	0	0	0	0	0	0
Bacteria;Proteobacteria;Gammaproteobacteria;Methylococcales;Methylomonaceae;Methylobacter;	0	0	0	0	0	0	0	0	0	0	0	0	0	0
Bacteria;Proteobacteria;Gammaproteobacteria;Methylococcales;Methylomonaceae;Methylomonas;	0	0	0	0	0	0	0	0	0	0	0	0	0	0
Bacteria;Proteobacteria;Gammaproteobacteria;Methylococcales;Methylomonaceae;pItb-vmat-59;	0	0	0	0	0	0	0	0	0	0	0	0	0	0
Bacteria;Proteobacteria;Gammaproteobacteria;Methylococcales;Methylomonaceae;pLW-20;	1	0	1	0	0	0	0	0	0	0	0	0	0	0
Bacteria;Proteobacteria;Gammaproteobacteria;Methylococcales;Methylomonaceae;uncultured;	0	0	0	0	0	0	0	0	0	0	0	0	0	0
Bacteria;Proteobacteria;Gammaproteobacteria;Nitrosococcales;Methylophagaceae;Methylophaga;	0	0	0	0	0	0	0	0	0	0	0	0	0	0
Bacteria;Proteobacteria;Gammaproteobacteria;Nitrosococcales;Nitrosococcaceae;CI75cm.2.12;	0	0	0	0	0	0	0	0	0	0	0	0	0	0
Bacteria;Proteobacteria;Gammaproteobacteria;Nitrosococcales;Nitrosococcaceae;wb1-P19;	0	0	0	0	0	0	0	0	0	0	0	0	0	0
Bacteria;Proteobacteria;Gammaproteobacteria;Oceanospirillales;Halomonadaceae;Halomonas;	0	0	0	0	0	0	0	0	0	0	0	0	0	0
Bacteria;Proteobacteria;Gammaproteobacteria;Oceanospirillales;Nitrincolaceae;Marinobacterium;	0	0	0	0	0	0	0	0	0	0	0	0	0	0
Bacteria;Proteobacteria;Gammaproteobacteria;Oceanospirillales;Pseudohongiellaceae;Pseudohongiella;	0	0	0	0	0	0	0	0	0	0	0	0	0	0
Bacteria;Proteobacteria;Gammaproteobacteria;PLTA13;	0	0	0	0	0	0	0	0	0	0	0	0	0	0
Bacteria;Proteobacteria;Gammaproteobacteria;Pseudomonadales;Moraxellaceae;Acinetobacter;	0	0	0	0	0	0	0	0	0	0	0	0	0	0
Bacteria;Proteobacteria;Gammaproteobacteria;Pseudomonadales;Moraxellaceae;Cavicella;	0	0	0	0	0	0	0	0	0	0	0	0	0	0
Bacteria;Proteobacteria;Gammaproteobacteria;Pseudomonadales;Moraxellaceae;Fluviicoccus;	0	0	0	0	0	0	0	0	0	0	0	0	0	0
Bacteria;Proteobacteria;Gammaproteobacteria;Pseudomonadales;Moraxellaceae;[Agitococcus] lubricus group;	0	0	0	0	0	0	0	0	0	0	0	0	0	0
Bacteria;Proteobacteria;Gammaproteobacteria;Pseudomonadales;Moraxellaceae;uncultured;	0	0	1	0	0	0	0	0	0	0	0	0	0	0
Bacteria;Proteobacteria;Gammaproteobacteria;Pseudomonadales;Pseudomonadaceae;Pseudomonas;	0	0	0	0	0	0	0	0	0	0	0	0	1	0
Bacteria;Proteobacteria;Gammaproteobacteria;R7C24;	0	0	0	0	0	0	0	0	0	0	0	0	0	0
Bacteria;Proteobacteria;Gammaproteobacteria;Run-SP154;	0	0	0	0	0	0	0	0	0	0	0	0	0	0
Bacteria;Proteobacteria;Gammaproteobacteria;Salinisphaerales;Solimonadaceae;Fontimonas;	0	0	0	0	0	0	1	0	0	0	0	0	0	0
Bacteria;Proteobacteria;Gammaproteobacteria;Salinisphaerales;Solimonadaceae;Panacagrimonas;	0	0	0	0	0	0	0	0	0	0	0	0	0	0
Bacteria;Proteobacteria;Gammaproteobacteria;Salinisphaerales;Solimonadaceae;Polycyclovorans;	0	0	0	0	0	0	0	0	0	0	0	0	0	0
Bacteria;Proteobacteria;Gammaproteobacteria;Steroidobacterales;Steroidobacteraceae;uncultured;	1	0	0	0	0	0	0	0	1	0	0	0	0	0
Bacteria;Proteobacteria;Gammaproteobacteria;Steroidobacterales;Woeseiaceae;JTB255 marine benthic group;	0	0	0	0	0	0	0	0	0	0	0	0	0	0
Bacteria;Proteobacteria;Gammaproteobacteria;Steroidobacterales;Woeseiaceae;Woeseia;	0	0	0	0	0	0	0	0	0	0	0	0	0	0
Bacteria;Proteobacteria;Gammaproteobacteria;Tenderiales;Tenderiaceae;Candidatus Tenderia;	0	0	0	0	0	0	0	0	0	0	0	0	0	0
Bacteria;Proteobacteria;Gammaproteobacteria;Thiomicrospirales;Thioglobaceae;SUP05 cluster;	0	0	0	0	0	0	0	0	0	0	0	0	0	0
Bacteria;Proteobacteria;Gammaproteobacteria;Thiomicrospirales;Thiomicrospiraceae;Thiomicrorhabdus;	0	0	0	0	0	0	0	0	0	0	0	0	0	0
Bacteria;Proteobacteria;Gammaproteobacteria;Thiotrichales;Thiotrichaceae;Thiothrix;	22	1	37	7	29	0	122	7	75	13	14	5	88	7
Bacteria;Proteobacteria;Gammaproteobacteria;Thiotrichales;Thiotrichaceae;uncultured;	0	0	0	0	0	0	0	0	0	0	0	0	0	0
Bacteria;Proteobacteria;Gammaproteobacteria;UBA10353 marine group;	0	0	0	0	0	0	0	0	0	0	0	0	0	0
Bacteria;Proteobacteria;Gammaproteobacteria;Xanthomonadales;Rhodanobacteraceae;Aquimonas;	0	0	0	1	7	0	28	0	0	1	4	0	3	0
Bacteria;Proteobacteria;Gammaproteobacteria;Xanthomonadales;Rhodanobacteraceae;Rhodanobacter;	24	2	0	0	0	0	0	0	0	0	0	0	0	0
Bacteria;Proteobacteria;Gammaproteobacteria;Xanthomonadales;Rhodanobacteraceae;uncultured;	0	0	0	0	0	0	0	0	0	0	0	0	0	0
Bacteria;Proteobacteria;Gammaproteobacteria;Xanthomonadales;Xanthomonadaceae;Arenimonas;	0	0	0	0	0	0	0	0	0	0	0	0	0	0
Bacteria;Proteobacteria;Gammaproteobacteria;Xanthomonadales;Xanthomonadaceae;Lysobacter;	0	0	0	0	0	0	0	0	0	0	0	0	0	0
Bacteria;Proteobacteria;Gammaproteobacteria;Xanthomonadales;Xanthomonadaceae;Pseudoxanthomonas;	0	0	0	0	0	0	0	0	0	0	0	0	0	0
Bacteria;Proteobacteria;Gammaproteobacteria;Xanthomonadales;Xanthomonadaceae;Thermomonas;	0	0	0	0	0	0	0	0	0	0	0	0	0	0
Bacteria;Proteobacteria;Gammaproteobacteria;uncultured;	0	0	0	0	1	0	2	0	1	0	0	0	1	0
Bacteria;Proteobacteria;Magnetococcia;Magnetococcales;Magnetococcaceae;Magnetococcus;	0	0	0	0	0	0	0	0	0	0	0	0	0	0
Bacteria;Rokubacteria;NC10;Methylomirabilales;Methylomirabilaceae;Sh765B-TzT-35;	0	0	0	0	0	0	0	0	0	0	0	0	0	0
Bacteria;Rokubacteria;NC10;Rokubacteriales;	0	0	0	0	0	0	0	0	0	0	0	0	0	0
Bacteria;Spirochaetes;Leptospirae;Leptospirales;Leptospiraceae;Leptospira;	0	0	0	0	0	0	0	0	0	0	0	0	0	0
Bacteria;Spirochaetes;Leptospirae;Leptospirales;Leptospiraceae;RBG-16-49-21;	0	0	0	0	1	0	0	0	0	0	1	0	0	0
Bacteria;Spirochaetes;MVP-15;	0	0	1	1	2	0	1	0	1	0	0	0	0	0
Bacteria;Spirochaetes;Spirochaetia;Spirochaetales;Spirochaetaceae;GWE2-31-10;	0	0	4	1	4	0	1	0	4	0	1	0	3	1
Bacteria;Spirochaetes;Spirochaetia;Spirochaetales;Spirochaetaceae;Salinispira;	0	0	0	0	0	0	0	0	0	0	0	0	0	1
Bacteria;Spirochaetes;Spirochaetia;Spirochaetales;Spirochaetaceae;Spirochaeta 2;	0	0	0	0	0	0	0	0	0	0	0	0	0	0
Bacteria;Spirochaetes;Spirochaetia;Spirochaetales;Spirochaetaceae;Termite Treponema cluster;	1	0	0	0	0	0	0	0	0	0	0	0	0	0
Bacteria;Spirochaetes;Spirochaetia;Spirochaetales;Spirochaetaceae;Treponema 2;	1	0	14	1	24	0	5	0	1	0	11	3	1	0
Bacteria;Spirochaetes;Spirochaetia;Spirochaetales;Spirochaetaceae;Treponema;	0	0	1	0	3	0	3	0	1	1	0	0	2	0
Bacteria;Spirochaetes;Spirochaetia;Spirochaetales;Spirochaetaceae;uncultured;	0	0	3	0	5	1	7	0	3	0	3	1	2	0
Bacteria;Spirochaetes;V2072-189E03;	0	0	0	0	0	0	0	0	0	0	0	0	0	0
Bacteria;Synergistetes;Synergistia;Synergistales;Synergistaceae;Lactivibrio;	0	0	0	0	0	0	0	0	0	0	0	0	0	0
Bacteria;Tenericutes;Mollicutes;Izimaplasmatales;Izimaplasmataceae;	0	0	0	0	0	0	0	0	0	0	0	0	0	0
Bacteria;Tenericutes;Mollicutes;Mollicutes RF39;	0	0	0	0	0	0	0	0	0	0	0	0	0	0
Bacteria;Verrucomicrobia;Verrucomicrobiae;Chthoniobacterales;Terrimicrobiaceae;Terrimicrobium;	0	0	1	0	1	0	0	0	0	0	1	0	0	0
Bacteria;Verrucomicrobia;Verrucomicrobiae;Chthoniobacterales;Xiphinematobacteraceae;Candidatus Xiphinematobacter;	0	0	0	0	0	0	0	0	0	0	0	0	0	0
Bacteria;Verrucomicrobia;Verrucomicrobiae;Chthoniobacterales;uncultured;	0	0	0	0	0	0	0	0	0	0	0	0	1	0
Bacteria;Verrucomicrobia;Verrucomicrobiae;Methylacidiphilales;Methylacidiphilaceae;uncultured;	0	0	0	0	0	0	0	0	0	0	0	0	0	0
Bacteria;Verrucomicrobia;Verrucomicrobiae;Opitutales;Opitutaceae;Alterococcus;	0	0	0	0	0	0	0	0	0	0	0	0	0	0
Bacteria;Verrucomicrobia;Verrucomicrobiae;Opitutales;Opitutaceae;Cephaloticoccus;	0	0	0	0	0	0	0	0	0	0	0	0	0	0
Bacteria;Verrucomicrobia;Verrucomicrobiae;Opitutales;Opitutaceae;IMCC26134;	0	0	0	0	0	0	0	0	0	0	0	0	0	0
Bacteria;Verrucomicrobia;Verrucomicrobiae;Opitutales;Opitutaceae;Lacunisphaera;	0	0	0	0	0	0	0	0	0	0	0	0	0	0
Bacteria;Verrucomicrobia;Verrucomicrobiae;Opitutales;Opitutaceae;Opitutus;	0	0	0	0	0	0	1	0	0	0	0	0	0	0
Bacteria;Verrucomicrobia;Verrucomicrobiae;Opitutales;Puniceicoccaceae;Cerasicoccus;	0	0	0	0	0	0	0	0	0	0	0	0	0	0
Bacteria;Verrucomicrobia;Verrucomicrobiae;Opitutales;Puniceicoccaceae;Verruc-01;	0	0	0	0	0	0	0	0	0	0	0	0	0	0
Bacteria;Verrucomicrobia;Verrucomicrobiae;Pedosphaerales;Pedosphaeraceae;	1	0	0	0	1	0	1	0	0	0	0	0	0	0
Bacteria;Verrucomicrobia;Verrucomicrobiae;Pedosphaerales;Pedosphaeraceae;ADurb.Bin063-1;	0	0	0	0	0	0	0	0	0	0	0	0	0	0
Bacteria;Verrucomicrobia;Verrucomicrobiae;Verrucomicrobiales;Verrucomicrobiaceae;uncultured;	0	0	0	0	0	0	0	0	0	0	0	0	0	0
Bacteria;WPS-2;	0	0	0	0	0	0	0	0	0	0	0	0	0	0
Bacteria;WS1;	0	0	0	0	0	0	0	0	0	0	1	0	0	0
No Relative	214	8	634	28	252	29	412	26	262	20	298	19	215	20

## Sheet: Oligotypes
OTUS	Oligotype	MID11_BE250_f	MID13_BE250_f	MID14_BE250_f	MID15_BE250_f	MID16_BE250_f	MID17_BE250_f	Domain	Phylum	Class	Order	Family	Genus
OTU1	CAGCUUGGGAACUGAAUAAGA-GA-G	385	505	255	320	353	244	Bacteria	Cyanobacteria	Oxyphotobacteria	Nostocales	Cyanobacteriaceae	Annamia HOs24
OTU10	AAGCUUGGGAACUGAAUAGGG-GA-G	27	13	12	49	74	9	Bacteria	Cyanobacteria	Oxyphotobacteria	Nostocales	Cyanobacteriaceae	Annamia HOs24
OTU100	CG--GCCACCGGUGCGC-G	0	1	4	0	2	1	Bacteria	Epsilonbacteraeota	Campylobacteria	Campylobacterales	Unknown Family	uncultured
OTU101	C-G-CCCACCGGUGCGC-G	0	1	2	1	0	2	Bacteria	Epsilonbacteraeota	Campylobacteria	Campylobacterales	Unknown Family	uncultured
OTU102	C-C-CAGGUCGA-AG-AUA	0	1	4	0	0	1	Bacteria	Epsilonbacteraeota	Campylobacteria	Campylobacterales	Sulfurovaceae	Sulfurovum
OTU103	A-GCGAGGUCGA-AG-AUA	0	0	6	0	0	0	Bacteria	Epsilonbacteraeota	Campylobacteria	Campylobacterales	Sulfurovaceae	Sulfurovum
OTU11	ACAUCC---GAUUAGGCG-AA-AA-A	88	13	15	16	13	21	Bacteria	Cyanobacteria	Oxyphotobacteria	Nostocales	Phormidiaceae	Planktothrix NIVA-CYA 15
OTU12	CCAUCC---GAUUAGGCG-AA-AA-A	80	16	18	12	13	22	Bacteria	Cyanobacteria	Oxyphotobacteria	Nostocales	Phormidiaceae	Planktothrix NIVA-CYA 15
OTU13	CCAUCU---GAUUAGGAG-AA-GA-A	76	20	10	20	12	9	Bacteria	Cyanobacteria	Oxyphotobacteria	Nostocales	Oscillatoriaceae	Planktothricoides SR001
OTU14	ACAUCU---GAUUAGGAG-AA-GA-A	64	12	15	21	14	10	Bacteria	Cyanobacteria	Oxyphotobacteria	Nostocales	Oscillatoriaceae	Planktothricoides SR001
OTU15	CAGCUUGGGAACUGAAUA-ACGGA-G	19	31	19	16	28	14	Bacteria	Cyanobacteria	Oxyphotobacteria	Nostocales	Cyanobacteriaceae	Annamia HOs24
OTU16	CAGCUU---GGUGGAAUAAGA-GA-G	25	30	18	16	13	12	Bacteria	Cyanobacteria	Oxyphotobacteria	Nostocales	Cyanobacteriaceae	Annamia HOs24
OTU17	AAGCUU---GGUGGAAUA-ACGGA-G	24	27	11	14	10	27	Bacteria	Cyanobacteria	Oxyphotobacteria	Nostocales	Cyanobacteriaceae	Annamia HOs24
OTU18	ACA-CU---GAUUAGGAG-AA-GA-A	62	7	7	5	12	2	Bacteria	Cyanobacteria	Oxyphotobacteria	Nostocales	Oscillatoriaceae	Planktothricoides SR001
OTU19	CCA-CU---GAUUAGGAG-AA-GA-A	40	17	6	15	8	8	Bacteria	Cyanobacteria	Oxyphotobacteria	Nostocales	Oscillatoriaceae	Planktothricoides SR001
OTU2	AAGCUUGGGAACUGAAUAAGA-GA-G	673	411	173	149	173	213	Bacteria	Cyanobacteria	Oxyphotobacteria	Nostocales	Cyanobacteriaceae	Annamia HOs24
OTU20	CAGCUUGGGAACUGAAUA-AG-GA-G	32	12	3	3	4	17	Bacteria	Cyanobacteria	Oxyphotobacteria	Nostocales	Cyanobacteriaceae	Annamia HOs24
OTU21	ACAUCU---GAUUAGGAG-GA-GA-A	35	8	9	5	5	4	Bacteria	Cyanobacteria	Oxyphotobacteria	Nostocales	Oscillatoriaceae	Planktothricoides SR001
OTU22	AAGCUUGGGAACUGAAUA-ACGGA-G	17	17	6	4	7	15	Bacteria	Cyanobacteria	Oxyphotobacteria	Nostocales	Cyanobacteriaceae	Annamia HOs24
OTU23	CAGCUUGGGAACUGAAUA-ACCG--G	17	15	9	5	3	8	Bacteria	Cyanobacteria	Oxyphotobacteria	Nostocales	Cyanobacteriaceae	Annamia HOs24
OTU24	AAGCUU---GGUGGAAUA-ACCGA-G	5	6	4	17	17	5	Bacteria	Cyanobacteria	Oxyphotobacteria	Nostocales	Cyanobacteriaceae	Annamia HOs24
OTU25	CCAUCU---GAUUAGGAG-GA-GA-A	24	5	8	8	4	4	Bacteria	Cyanobacteria	Oxyphotobacteria	Nostocales	Oscillatoriaceae	Planktothricoides SR001
OTU26	AA-CUU----GCUGAAUA-ACGGA-G	10	10	10	4	6	8	Bacteria	Cyanobacteria	Oxyphotobacteria	Nostocales	Cyanobacteriaceae	Annamia HOs24
OTU27	AAGCUUGGGAACUGAAUA-ACCG--G	9	8	2	5	13	9	Bacteria	Cyanobacteria	Oxyphotobacteria	Nostocales	Cyanobacteriaceae	Annamia HOs24
OTU28	CAGCUU---GGUGGAAUAGGG-GA-G	24	4	1	2	2	11	Bacteria	Cyanobacteria	Oxyphotobacteria	Nostocales	Cyanobacteriaceae	Annamia HOs24
OTU29	CAGCUUGGGAACUGAAUACGA-GA-G	5	7	5	5	15	6	Bacteria	Cyanobacteria	Oxyphotobacteria	Nostocales	Cyanobacteriaceae	Annamia HOs24
OTU3	AAGCUU---GGUGGAAUAAGA-GA-G	408	287	125	116	217	289	Bacteria	Cyanobacteria	Oxyphotobacteria	Nostocales	Cyanobacteriaceae	Annamia HOs24
OTU30	AAGCUUGGGAACUGAAUA-ACCGA-G	10	5	5	9	7	4	Bacteria	Cyanobacteria	Oxyphotobacteria	Nostocales	Cyanobacteriaceae	Annamia HOs24
OTU31	-AGCUUGGGAACUGAAUAAGA-GA-G	8	5	5	9	8	5	Bacteria	Cyanobacteria	Oxyphotobacteria	Nostocales	Cyanobacteriaceae	Annamia HOs24
OTU32	AAGCUU---GGUGGAAUACGA-GA-G	13	8	5	3	5	4	Bacteria	Cyanobacteria	Oxyphotobacteria	Nostocales	Cyanobacteriaceae	Annamia HOs24
OTU33	ACAUCG---GAUUGGGCG-AA-CA-A	20	3	2	7	4	1	Bacteria	Cyanobacteria	Oxyphotobacteria	Nostocales	Phormidiaceae	Tychonema CCAP 1459-11B
OTU34	CCAUCG---GAUUGGGCG-AA-CA-A	14	4	3	10	3	1	Bacteria	Cyanobacteria	Oxyphotobacteria	Nostocales	Phormidiaceae	Tychonema CCAP 1459-11B
OTU35	AAGCUUGGGAACUGAAUACGA-GA-G	14	4	4	4	6	2	Bacteria	Cyanobacteria	Oxyphotobacteria	Nostocales	Cyanobacteriaceae	Annamia HOs24
OTU36	CAGCUU---GGCUGAAUA-CCUGA-G	4	7	3	3	13	3	Bacteria	Cyanobacteria	Oxyphotobacteria	Nostocales	Cyanobacteriaceae	Annamia HOs24
OTU37	AAGCUUGGGAACUGAAUAAGA-G--G	9	8	3	1	3	9	Bacteria	Cyanobacteria	Oxyphotobacteria	Nostocales	Cyanobacteriaceae	Annamia HOs24
OTU38	CAGCGG---AACUGAAUA-ACGGA-G	3	9	4	4	5	3	Bacteria	Cyanobacteria	Oxyphotobacteria	Nostocales	Cyanobacteriaceae	Annamia HOs24
OTU39	AAGCUUGGGAACUGAAUAGGA-GA-G	12	4	2	3	3	4	Bacteria	Cyanobacteria	Oxyphotobacteria	Nostocales	Cyanobacteriaceae	Annamia HOs24
OTU4	CAGCUU---GGCUGAAUA-ACGGA-G	108	143	80	139	146	51	Bacteria	Cyanobacteria	Oxyphotobacteria	Nostocales	Cyanobacteriaceae	Annamia HOs24
OTU40	AAGCUUGGGAACUGAAUA-CC-AAGG	6	3	0	3	8	6	Bacteria	Cyanobacteria	Oxyphotobacteria	Nostocales	Cyanobacteriaceae	Annamia HOs24
OTU41	AAGCUU---GGUGGAAUA-AC-GA-G	3	1	2	7	12	1	Bacteria	Cyanobacteria	Oxyphotobacteria	Nostocales	Cyanobacteriaceae	Annamia HOs24
OTU42	CAGCUUGGGAACUGAAUAGGA-GA-G	1	5	4	3	5	3	Bacteria	Cyanobacteria	Oxyphotobacteria	Nostocales	Cyanobacteriaceae	Annamia HOs24
OTU43	AAGCUU---GGUGGAAUA-UA-GA-G	5	1	0	8	6	1	Bacteria	Cyanobacteria	Oxyphotobacteria	Nostocales	Cyanobacteriaceae	Annamia HOs24
OTU44	ACAUCU---GAUUAGGCG-AA-AA-G	6	3	1	2	4	3	Bacteria	Cyanobacteria	Oxyphotobacteria	Nostocales	Phormidiaceae	Planktothrix NIVA-CYA 15
OTU45	AAGCUU---GGUGGAAUAAGG-GA-G	4	1	0	2	9	2	Bacteria	Cyanobacteria	Oxyphotobacteria	Nostocales	Cyanobacteriaceae	Annamia HOs24
OTU46	CAGGAG---UUCUGAAUA-ACGGA-G	2	4	2	2	4	2	Bacteria	Cyanobacteria	Oxyphotobacteria	Nostocales	Cyanobacteriaceae	Annamia HOs24
OTU47	CAGCUUGGGAACUGAAUAAGA-G--G	2	8	3	0	3	0	Bacteria	Cyanobacteria	Oxyphotobacteria	Nostocales	Cyanobacteriaceae	Annamia HOs24
OTU48	AAGCGG---AACUGAAUA-ACGGA-G	6	4	0	0	5	1	Bacteria	Cyanobacteria	Oxyphotobacteria	Nostocales	Cyanobacteriaceae	Annamia HOs24
OTU49	CAGCUU---GGCUGAAUA-ACGG--G	0	9	1	2	1	2	Bacteria	Cyanobacteria	Oxyphotobacteria	Nostocales	Cyanobacteriaceae	Annamia HOs24
OTU5	CAGCUUGGGAACUGAAUAGGG-GA-G	236	22	14	12	14	144	Bacteria	Cyanobacteria	Oxyphotobacteria	Nostocales	Cyanobacteriaceae	Annamia HOs24
OTU50	CAGCUU---GGCUGAAUA-AACGA-G	5	3	0	2	1	4	Bacteria	Cyanobacteria	Oxyphotobacteria	Nostocales	Cyanobacteriaceae	Annamia HOs24
OTU51	AAGCUU---GGCUGAAUA-ACGGA-G	3	7	4	0	0	1	Bacteria	Cyanobacteria	Oxyphotobacteria	Nostocales	Cyanobacteriaceae	Annamia HOs24
OTU52	ACA-CU---GAUUAGGAG-GA-GA-A	6	2	3	2	1	0	Bacteria	Cyanobacteria	Oxyphotobacteria	Nostocales	Oscillatoriaceae	Planktothricoides SR001
OTU53	CAGUCG---AACUGAAUA-ACGGA-A	3	1	1	1	3	4	Bacteria	Cyanobacteria	Oxyphotobacteria	Nostocales	Cyanobacteriaceae	Annamia HOs24
OTU54	CAGUCG---AACUGAAUA-ACGGA-G	3	1	0	3	4	0	Bacteria	Cyanobacteria	Oxyphotobacteria	Nostocales	Cyanobacteriaceae	Annamia HOs24
OTU55	AA-CUU----GCUGAAUA-ACCGA-G	0	0	1	4	3	3	Bacteria	Cyanobacteria	Oxyphotobacteria	Nostocales	Cyanobacteriaceae	Annamia HOs24
OTU56	ACAUCC---GAUUAGGCG-AA-AA-G	3	1	3	3	0	0	Bacteria	Cyanobacteria	Oxyphotobacteria	Nostocales	Phormidiaceae	Planktothrix NIVA-CYA 15
OTU57	AAGCUUGGGAACUGAAUAAGG-GA-G	1	1	1	4	0	1	Bacteria	Cyanobacteria	Oxyphotobacteria	Nostocales	Cyanobacteriaceae	Annamia HOs24
OTU58	AAGCUU---GGUGGAAUA-GA-GA-G	3	0	0	1	1	3	Bacteria	Cyanobacteria	Oxyphotobacteria	Nostocales	Cyanobacteriaceae	Annamia HOs24
OTU59	CAGUCG---AACUGAAUA-ACCGA-G	3	0	0	2	1	1	Bacteria	Cyanobacteria	Oxyphotobacteria	Nostocales	Cyanobacteriaceae	Annamia HOs24
OTU6	AAGCUU---GGUGGAAUAGGG-GA-G	34	43	19	155	170	15	Bacteria	Cyanobacteria	Oxyphotobacteria	Nostocales	Cyanobacteriaceae	Annamia HOs24
OTU60	CAGCUU---GGCUGAAUA-ACUGA-G	0	3	1	1	1	1	Bacteria	Cyanobacteria	Oxyphotobacteria	Nostocales	Cyanobacteriaceae	Annamia HOs24
OTU61	CCA-CU---GAUUAGGAG-AA-GA--	5	0	0	1	0	0	Bacteria	Cyanobacteria	Oxyphotobacteria	Nostocales	Oscillatoriaceae	Planktothricoides SR001
OTU62	AAGUCG---AACUGAAUA-ACGGA-A	0	5	0	0	1	0	Bacteria	Cyanobacteria	Oxyphotobacteria	Nostocales	Cyanobacteriaceae	Annamia HOs24
OTU63	AAGCUU---GGUGGAAUA-AACGA-G	1	1	0	0	3	1	Bacteria	Cyanobacteria	Oxyphotobacteria	Nostocales	Cyanobacteriaceae	Annamia HOs24
OTU64	CCA-CU---GAUUAGGAG-GA-GA-A	1	1	0	2	1	0	Bacteria	Cyanobacteria	Oxyphotobacteria	Nostocales	Oscillatoriaceae	Planktothricoides SR001
OTU65	AAGUCG---A-CUGAAUA-ACGGA-A	1	0	1	0	0	3	Bacteria	Cyanobacteria	Oxyphotobacteria	Nostocales	Cyanobacteriaceae	Annamia HOs24
OTU66	CAGCGG---AACUGAAUA-ACGGA-A	2	0	1	0	0	1	Bacteria	Cyanobacteria	Oxyphotobacteria	Nostocales	Cyanobacteriaceae	Annamia HOs24
OTU67	CAG-GG---CUCUGAAUA-ACGGA-G	2	0	0	1	0	1	Bacteria	Cyanobacteria	Oxyphotobacteria	Nostocales	Cyanobacteriaceae	Annamia HOs24
OTU68	CAG-CU---GGCUGAACG-AA-AA-A	1	1	0	1	1	0	Bacteria	Cyanobacteria	Oxyphotobacteria	Nostocales	Unknown Family	uncultured
OTU69	AAGCUUGGGAACUGGAUAAGA-GA-G	0	1	1	0	1	1	Bacteria	Cyanobacteria	Oxyphotobacteria	Nostocales	Cyanobacteriaceae	Annamia HOs24
OTU7	CAGCUU---GGCUGAAUA-ACCGA-G	98	33	16	23	24	65	Bacteria	Cyanobacteria	Oxyphotobacteria	Nostocales	Cyanobacteriaceae	Annamia HOs24
OTU70	CA-CUU---GGCUGAAUAAGA-GA-A	1	1	0	0	0	1	Bacteria	Cyanobacteria	Oxyphotobacteria	Nostocales	Cyanobacteriaceae	Annamia HOs24
OTU71	AAGCUU---GGUGGAAUAAGA-GA-A	2	0	0	0	0	1	Bacteria	Cyanobacteria	Oxyphotobacteria	Nostocales	Cyanobacteriaceae	Annamia HOs24
OTU72	AAGACU---GGCUGAAUA-AC-AA-A	1	0	2	0	0	0	Bacteria	Cyanobacteria	Oxyphotobacteria	Nostocales	Cyanobacteriaceae	Annamia HOs24
OTU73	-AGCUU---GGUGGAAUA-ACGGA-G	0	0	0	0	1	2	Bacteria	Cyanobacteria	Oxyphotobacteria	Nostocales	Cyanobacteriaceae	Annamia HOs24
OTU74	AAGUCC---GGUUGAAUAAGA-GA-G	0	0	0	0	0	2	Bacteria	Cyanobacteria	Oxyphotobacteria	Nostocales	Cyanobacteriaceae	Annamia HOs24
OTU75	AAG-UU---GGCUGAAUA-ACGGA-A	1	0	1	0	0	0	Bacteria	Cyanobacteria	Oxyphotobacteria	Nostocales	Cyanobacteriaceae	Annamia HOs24
OTU76	CAGCAAG-C-CCGUAUUUGGUGU-A	7	8	35	4	5	10	Bacteria	Proteobacteria	Deltaproteobacteria	Desulfobacterales	Desulfobulbaceae	Desulfocapsa
OTU77	AAGGGUUGUUCCAACACGGUUAGCC	14	17	0	17	10	1	Bacteria	Proteobacteria	Deltaproteobacteria	Desulfuromonadales	Geobacteraceae	Geobacter
OTU78	CAGGGUUGUUCCAACACGGUUAGCC	11	13	5	12	14	1	Bacteria	Proteobacteria	Deltaproteobacteria	Desulfuromonadales	Geobacteraceae	Geobacter
OTU79	AAGCU-G-CC-AUCGUGCCAGCCGG	2	0	19	0	0	1	Bacteria	Proteobacteria	Deltaproteobacteria	Bdellovibrionales	Bdellovibrionaceae	OM27 clade
OTU8	CCAUCU---GAUUAGGCG-AA-AA-A	90	25	31	13	20	19	Bacteria	Cyanobacteria	Oxyphotobacteria	Nostocales	Phormidiaceae	Planktothrix NIVA-CYA 15
OTU80	CAGC---GCC-AUCGUGCCAGCCGG	0	0	15	0	0	0	Bacteria	Proteobacteria	Deltaproteobacteria	Bdellovibrionales	Bdellovibrionaceae	OM27 clade
OTU81	AAGAAAGAACGCAGAGUAGCUCCAG	4	3	0	1	3	1	Bacteria	Proteobacteria	Deltaproteobacteria	Desulfobacterales	Desulfobacteraceae	uncultured
OTU82	AAGCU-G-CC-AUCGUGCCAGCCUG	0	0	4	0	0	0	Bacteria	Proteobacteria	Deltaproteobacteria	Bdellovibrionales	Bdellovibrionaceae	OM27 clade
OTU83	A---AACACAGGUA-ACAG	7	5	40	7	13	8	Bacteria	Epsilonbacteraeota	Campylobacteria	Campylobacterales	Sulfurovaceae	Sulfurovum
OTU84	CAGGCGCAGAAAGAACAAC	3	1	61	3	2	3	Bacteria	Epsilonbacteraeota	Campylobacteria	Campylobacterales	Arcobacteraceae	Arcobacter
OTU85	C---AACACAGGUA-ACAG	1	2	42	9	8	11	Bacteria	Epsilonbacteraeota	Campylobacteria	Campylobacterales	Sulfurovaceae	Sulfurovum
OTU86	AAGGCGCAGAAAGAACAAC	7	0	55	1	3	2	Bacteria	Epsilonbacteraeota	Campylobacteria	Campylobacterales	Arcobacteraceae	Arcobacter
OTU87	AGAGCGCGCCGGUACACAG	16	17	4	4	6	3	Bacteria	Epsilonbacteraeota	Campylobacteria	Campylobacterales	Sulfurospirillaceae	Sulfurospirillum
OTU88	CGAGCGCGCCGGUACACAG	8	9	9	1	9	2	Bacteria	Epsilonbacteraeota	Campylobacteria	Campylobacterales	Sulfurospirillaceae	Sulfurospirillum
OTU89	CGGCACCACAGGUA-ACAG	2	2	15	2	6	2	Bacteria	Epsilonbacteraeota	Campylobacteria	Campylobacterales	Sulfurovaceae	Sulfurovum
OTU9	ACAUCU---GAUUAGGCG-AA-AA-A	104	15	21	11	15	27	Bacteria	Cyanobacteria	Oxyphotobacteria	Nostocales	Phormidiaceae	Planktothrix NIVA-CYA 15
OTU90	C-G-AAGGUCGA-AG-AUA	0	0	18	0	2	4	Bacteria	Epsilonbacteraeota	Campylobacteria	Campylobacterales	Sulfurovaceae	Sulfurovum
OTU91	A-GU-AGGUCGA-AG-AUA	0	1	14	0	2	5	Bacteria	Epsilonbacteraeota	Campylobacteria	Campylobacterales	Sulfurovaceae	Sulfurovum
OTU92	CGUACGCACCGGUGCGC-G	3	6	3	0	4	0	Bacteria	Epsilonbacteraeota	Campylobacteria	Campylobacterales	Unknown Family	uncultured
OTU93	AG--UUCGCAGGUA-AUUG	0	0	9	3	1	2	Bacteria	Epsilonbacteraeota	Campylobacteria	Campylobacterales	Sulfurovaceae	Sulfurovum
OTU94	AGAGCGCGCCGGUACAUAG	6	1	0	1	5	1	Bacteria	Epsilonbacteraeota	Campylobacteria	Campylobacterales	Sulfurospirillaceae	Sulfurospirillum
OTU95	C---GAGGUCGA-AG-AUA	0	1	10	0	1	0	Bacteria	Epsilonbacteraeota	Campylobacteria	Campylobacterales	Sulfurovaceae	Sulfurovum
OTU96	A-GACACCAGCUAAAUC-U	2	3	2	0	1	3	Bacteria	Epsilonbacteraeota	Campylobacteria	Campylobacterales	Thiovulaceae	Sulfurimonas
OTU97	A-G-UAGGGGCU-CU--AC	2	3	3	0	0	3	Bacteria	Epsilonbacteraeota	Campylobacteria	Campylobacterales	Sulfurovaceae	Sulfurovum
OTU98	CG--UUCGCAGGUA-AUUG	0	0	9	1	0	0	Bacteria	Epsilonbacteraeota	Campylobacteria	Campylobacterales	Sulfurovaceae	Sulfurovum
OTU99	CGAACGCACCGGUGAGCAG	3	4	2	0	0	0	Bacteria	Epsilonbacteraeota	Campylobacteria	Campylobacterales	Sulfurospirillaceae	Sulfurospirillum
